# Supplementary material for: Non-Volatile Metabolic Reprogramming and Sensory Evolution of Anhua Qianliang Tea During Long-Term Storage
Source: Foods. 2026 Jul 3;15(13):2376. doi: 10.3390/foods15132376 (PMC13361243; doi:10.3390/foods15132376)
Supplement: Supplementary file 1 [file foods-15-02376-s001.zip › Supplementary tables.xlsx]

## Sheet: Sheet1
Supplementary table captions
Table S1. Conventional physicochemical indices and major catechin compositions of QLT across different storage years.
Table S2. Identified of non-volatile metabolites in QLT
Table S3. Key discriminative non-volatile metabolites of QLT during aging
Table S4. KEGG analysis of differential metabolites
Table S5. Pearson correlation parameters between quantitative descriptive analysis sensory attributes and key non volatile chemical compounds in Anhua Qianliang tea across different storage years.
Table S6. Identification of key non volatile metabolites highly correlated with the storage duration pattern of Anhua Qianliang tea via Pattern Hunter analysis. Data include the correlation coefficient t statistic nominal P value and false discovery rate for each specific compound.

## Sheet: Table S1
Table S1. Conventional physicochemical indices and major catechin compositions of QLT across different storage years.
No.	Chemical compositions	Content (%)
		Q25	Q20	Q18	Q14	Q12	Q9	Q6	Q4	Q2
1	Tea polyphenols	5.47486	7.34326	6.86202	5.92957	11.6946	10.7031	11.7072	12.2646	12.076
2	Total flavonoids	1.05748	1.20176	1.4442	1.15592	1.26502	1.16944	1.05364	1.19141	1.16532
3	Free amino acids	1.65468	1.45054	1.75116	1.76199	2.38823	2.39702	2.47809	2.61814	2.79476
4	Theobromine	0.0373333	0.03	0.045	0.0433333	0.0723333	0.0406667	0.0593333	0.1	0.107667
5	Gallic acid	0.145	0.178667	0.149333	0.209	0.315667	0.324667	0.283333	0.335667	0.351
6	Theophy lline	0.0336667	0.00633333	0.0216667	0.093	0.00433333	0.003	0.007	0.01	0.005
7	Caffeine	2.024	1.86633	2.408	2.149	2.30733	2.06133	2.21933	2.759	2.37767
8	EGCG	0.426	0.728667	0.639333	0.975667	1.42933	1.78167	2.15267	2.46767	1.292
9	EGC	0.0313333	0.067	0.0543333	0.106333	0.356	0.57	0.614	0.587333	0.383
10	ECG	0.126667	0.212667	0.179667	0.214667	0.329333	0.305667	0.416667	0.498333	0.271
11	EC	0.0546667	0.065	0.0783333	0.101	0.155333	0.209333	0.226333	0.209333	0.221333
12	GCG	0.117333	0.158	0.177667	0.182333	0.214667	0.296667	0.253	0.314333	0.210667
13	DL-C	0.061	0.05	0.0463333	0.118667	0.173333	0.193667	0.224667	0.205667	0.249667
14	Total catechins	0.817	1.28133	1.17567	1.69867	2.658	3.357	3.88733	4.28267	2.62767

## Sheet: Table S2
Table S2. Identified of non-volatile metabolites in QLT
m/z	RT [min]	Metabolites	Formula	Class	Q25-1	Q25-2	Q25-3	Q20-1	Q20-2	Q20-3	Q18-1	Q18-2	Q18-3	Q14-1	Q14-2	Q14-3	Q12-1	Q12-2	Q12-3	Q9-1	Q9-2	Q9-3	Q6-1	Q6-2	Q6-3	Q4-1	Q4-2	Q4-3	Q2-1	Q2-2	Q2-3	QC-1	QC-2	QC-3
479.084	15.982	myricetin 3-O-beta-D-galactopyranoside	C21 H20 O13	Phenylpropanoids and polyketides	2.19647e+08	2.01419e+08	2.14576e+08	2.61063e+08	3.35594e+08	3.29635e+08	2.53992e+08	2.76899e+08	2.79514e+08	3.25736e+08	3.15361e+08	3.16261e+08	7.74619e+08	7.8861e+08	7.6879e+08	5.68331e+08	5.48263e+08	5.53221e+08	7.34492e+08	7.18006e+08	7.10803e+08	5.87218e+08	5.75633e+08	6.02515e+08	1.02051e+09	1.05374e+09	1.01513e+09	5.22541e+08	5.55435e+08	5.70662e+08
305.067	8.194	(+) -Gallocatechin	C15 H14 O7	Phenylpropanoids and polyketides	5.67599e+08	5.56199e+08	5.33415e+08	8.39617e+08	9.93612e+08	8.72076e+08	6.53685e+08	7.37081e+08	6.88411e+08	1.67276e+09	1.68717e+09	1.67503e+09	3.62096e+09	3.74812e+09	3.71346e+09	5.21223e+09	5.20312e+09	5.37789e+09	3.65341e+09	5.88944e+09	5.77272e+09	5.82121e+09	5.76317e+09	5.89486e+09	4.73765e+09	4.66588e+09	4.59063e+09	3.81748e+09	3.9412e+09	3.75663e+09
593.132	18.89	(+)-gallocatechin-(4alpha->8)-(-)-epicatechin	C30 H26 O13	Phenylpropanoids and polyketides	1.49044e+06	1.21066e+06	1.3941e+06	2.16387e+06	2.71541e+06	2.82494e+06	1.80589e+06	1.83302e+06	2.0422e+06	5.38467e+06	5.11653e+06	5.43487e+06	8.98955e+06	9.32042e+06	8.9849e+06	1.844e+07	1.83146e+07	1.91229e+07	1.53068e+07	1.5079e+07	1.53146e+07	5.48292e+06	5.76666e+06	5.89241e+06	7.54062e+06	9.15525e+06	7.76308e+06	7.36007e+06	7.51272e+06	7.79218e+06
359.149	23.147	(+)-Pinoresinol	C20 H22 O6	Phenylpropanoids and polyketides	5.16663e+06	5.61354e+06	5.66148e+06	4.63514e+06	6.74859e+06	5.4158e+06	4.89746e+06	4.9828e+06	4.0308e+06	6.27446e+06	4.59327e+06	5.98062e+06	4.80301e+06	3.76456e+06	5.14425e+06	5.6311e+06	5.6808e+06	5.04977e+06	3.46055e+06	6.41417e+06	3.30944e+06	4.80596e+06	5.48823e+06	3.71526e+06	4.24782e+06	4.17088e+06	4.02312e+06	4.98656e+06	5.14181e+06	5.40931e+06
313.239	25.777	(+/-)12(13)-DiHOME	C18 H34 O4	Lipids and lipid-like molecules	1.02625e+07	1.07408e+07	1.05801e+07	8.16084e+06	9.68308e+06	9.6443e+06	9.02344e+06	9.04781e+06	8.75893e+06	9.55269e+06	9.65018e+06	9.48635e+06	7.76824e+06	7.9362e+06	7.7265e+06	6.17703e+06	6.34915e+06	6.2586e+06	6.70251e+06	6.84952e+06	6.78272e+06	6.29467e+06	6.1185e+06	6.31137e+06	6.67896e+06	6.32336e+06	6.59886e+06	8.22119e+06	7.93928e+06	8.27432e+06
441.336	32.978	(-)-(5α,23E)-27-nor-3β-hydroxylanosta-8,23-dien-7,25-dione	C29 H44 O3	Lipids and lipid-like molecules	1.12168e+08	1.07857e+08	1.112e+08	1.08511e+08	1.30718e+08	1.28706e+08	1.25868e+08	1.31536e+08	1.34338e+08	1.61691e+08	1.56079e+08	1.54698e+08	1.28245e+08	1.31002e+08	1.26255e+08	1.02693e+08	1.05249e+08	1.01487e+08	1.09786e+08	1.184e+08	1.16165e+08	8.48393e+07	7.92851e+07	8.86782e+07	9.94078e+07	1.19492e+08	1.1876e+08	1.16549e+08	1.22732e+08	1.23406e+08
455.099	20.282	(-)-ECG-3''-O-ME	C23 H20 O10	Organoheterocyclic compounds	3.20604e+07	3.0119e+07	3.143e+07	3.55759e+07	4.4436e+07	4.30669e+07	4.16186e+07	4.26423e+07	4.28762e+07	8.50031e+07	8.46877e+07	8.60662e+07	8.29852e+07	8.15487e+07	8.48135e+07	7.52009e+07	7.47294e+07	7.6716e+07	3.27751e+08	3.16235e+08	3.15328e+08	9.84095e+07	1.01471e+08	1.06092e+08	1.82832e+08	1.87909e+08	1.89496e+08	1.04561e+08	1.08834e+08	1.18267e+08
289.072	17.011	(-)-Epicatechin	C15 H14 O6	Phenylpropanoids and polyketides	3.39331e+07	3.18761e+07	3.34747e+07	4.14887e+07	5.29765e+07	5.09671e+07	5.14617e+07	4.98055e+07	5.05722e+07	7.09986e+07	6.94789e+07	7.12282e+07	9.19267e+07	9.39212e+07	9.51553e+07	9.44524e+07	9.56308e+07	9.58673e+07	1.21218e+08	1.07124e+08	1.15753e+08	1.18723e+08	1.1859e+08	1.23962e+08	1.11802e+08	1.0897e+08	1.0641e+08	8.43875e+07	8.18412e+07	7.84256e+07
441.083	17.138	(-)-Epicatechin gallate	C22 H18 O10	Phenylpropanoids and polyketides	3.18458e+09	3.04723e+09	3.23082e+09	3.92545e+09	4.89417e+09	4.83191e+09	4.78179e+09	4.82729e+09	4.88983e+09	6.66173e+09	6.63262e+09	6.69628e+09	8.47974e+09	8.3934e+09	8.45456e+09	8.673e+09	8.26207e+09	8.34796e+09	1.05898e+10	1.02246e+10	1.04169e+10	1.11764e+10	1.11391e+10	1.11169e+10	1.02008e+10	1.01134e+10	1.00807e+10	7.75789e+09	7.91258e+09	8.00976e+09
305.067	5.743	(-)-Epigallocatechin	C15 H14 O7	Phenylpropanoids and polyketides	2.21575e+08	2.17038e+08	2.18566e+08	4.11711e+08	4.9865e+08	4.92383e+08	1.63593e+08	1.68401e+08	1.66903e+08	3.48555e+08	3.45525e+08	3.51589e+08	9.92829e+08	1.01217e+09	9.84084e+08	1.3112e+09	1.4758e+09	1.53415e+09	1.33739e+09	1.22904e+09	1.30166e+09	2.11356e+09	1.68785e+09	2.0981e+09	1.68846e+09	1.48049e+09	1.65773e+09	1.03476e+09	1.05852e+09	1.04716e+09
175.06	0.918	(-)-Shikimic acid	C7 H10 O5	Organic acids and derivatives	5.67903e+06	6.04548e+06	6.19556e+06	6.09483e+06	7.89989e+06	6.47462e+06	5.4322e+06	6.69968e+06	6.50204e+06	8.92873e+06	8.81852e+06	9.21763e+06	1.10289e+07	1.12901e+07	1.24589e+07	9.25939e+06	1.18414e+07	1.15163e+07	1.438e+07	1.468e+07	1.19805e+07	1.54096e+07	1.43755e+07	1.6689e+07	1.20978e+07	1.01554e+07	1.34195e+07	8.72231e+06	1.04721e+07	1.01129e+07
303.052	5.753	(-)-taxifolin	C15 H12 O7	Phenylpropanoids and polyketides	5.19821e+06	4.98585e+06	4.82459e+06	8.36048e+06	9.72293e+06	8.88919e+06	4.27564e+06	4.42444e+06	3.85977e+06	8.33591e+06	7.58059e+06	7.84839e+06	1.82111e+07	1.8835e+07	1.76275e+07	2.27221e+07	2.73819e+07	2.42827e+07	2.79394e+07	2.4373e+07	2.69914e+07	3.20596e+07	2.9295e+07	3.37148e+07	2.48492e+07	2.36613e+07	2.63287e+07	1.92568e+07	2.02912e+07	2.05753e+07
207.139	26.127	(-)-Theaspirone	C13 H20 O2	Lipids and lipid-like molecules	4.34059e+06	4.28732e+06	3.563e+06	5.01607e+06	4.66303e+06	4.62058e+06	3.56296e+06	4.2962e+06	4.32814e+06	3.48862e+06	4.31344e+06	3.3642e+06	4.41176e+06	3.91631e+06	4.43706e+06	6.70156e+06	7.27877e+06	7.67014e+06	9.8125e+06	1.04259e+07	1.02847e+07	9.52793e+06	9.77971e+06	9.64254e+06	1.02444e+07	1.02642e+07	1.03925e+07	4.41515e+06	3.73244e+06	9.74122e+06
195.139	26.644	(.+/-.)-Linalyl acetate	C12 H20 O2	Lipids and lipid-like molecules	8.20074e+07	8.18966e+07	8.33441e+07	8.18248e+07	8.26476e+07	8.0164e+07	8.2052e+07	8.12907e+07	8.12774e+07	8.01805e+07	8.06897e+07	7.96208e+07	7.73777e+07	7.61751e+07	7.65203e+07	7.86418e+07	7.8214e+07	7.7707e+07	7.73553e+07	7.95506e+07	7.94606e+07	7.65669e+07	7.54456e+07	7.59616e+07	7.75044e+07	7.73868e+07	7.87768e+07	8.08686e+07	8.12352e+07	7.91765e+07
329.234	25.805	(15Z)-9,12,13-Trihydroxy-15-octadecenoic acid	C18 H34 O5	Lipids and lipid-like molecules	3.28922e+07	3.30285e+07	3.42862e+07	3.31008e+07	4.08284e+07	4.01244e+07	2.51943e+07	2.49185e+07	2.70553e+07	2.88032e+07	2.71529e+07	2.71398e+07	3.48512e+07	3.28852e+07	3.40836e+07	2.02439e+07	2.0205e+07	2.05978e+07	1.84149e+07	1.79686e+07	1.74292e+07	1.30745e+07	1.36452e+07	1.33542e+07	1.46146e+07	1.45449e+07	1.41398e+07	2.41816e+07	2.48102e+07	2.67825e+07
531.317	26.987	(18R )-18-O-b-D-Glucopyranoside of murolic acid	C27 H46 O10	Organic oxygen compounds	3.87359e+06	3.98934e+06	4.12349e+06	2.75923e+06	3.58451e+06	3.36395e+06	5.3758e+06	5.71875e+06	5.62872e+06	5.49016e+06	5.02509e+06	4.97954e+06	7.3891e+06	7.30458e+06	7.10685e+06	3.34728e+06	4.06116e+06	3.71939e+06	3.39619e+06	3.58855e+06	3.5175e+06	2.445e+06	2.53908e+06	2.77398e+06	2.78515e+06	2.88947e+06	2.99556e+06	4.20527e+06	4.46953e+06	4.25838e+06
505.267	19.148	(1R)-3-[(4R)-4-Hydroxy-2,6,6-trimethyl-1-cyclohexen-1-yl]-1-methylpropyl 6-O-D-apio-Î²-D-furanosyl-Î²-D-glucopyranoside	C24 H42 O11	Organic oxygen compounds	1.38222e+07	1.30883e+07	1.37764e+07	2.01325e+07	2.55311e+07	2.46492e+07	8.80735e+06	8.62891e+06	8.89567e+06	1.20059e+07	1.1492e+07	1.17739e+07	1.53895e+07	1.55249e+07	1.56156e+07	1.76612e+07	1.76667e+07	1.79303e+07	1.35156e+07	1.2887e+07	1.33389e+07	9.8208e+06	9.69585e+06	9.81132e+06	1.23077e+07	1.21224e+07	1.1574e+07	1.35013e+07	1.3648e+07	1.41615e+07
577.157	18.33	(1S)-1,5-Anhydro-2-O-(6-deoxy-α-L-mannopyranosyl)-1-[5,7-dihydroxy-2-(4-hydroxyphenyl)-4-oxo-4H-chromen-6-yl]-D-glucitol	C27 H30 O14	Phenylpropanoids and polyketides	1.33053e+08	1.25988e+08	1.30624e+08	1.21033e+08	1.55784e+08	1.45297e+08	1.96293e+08	2.04649e+08	2.0558e+08	2.40868e+08	2.2844e+08	2.29619e+08	1.99152e+08	2.05249e+08	2.00991e+08	2.21698e+08	2.2089e+08	2.22617e+08	3.87372e+08	3.83986e+08	3.80849e+08	3.00261e+08	2.97599e+08	3.0572e+08	3.03821e+08	3.13126e+08	3.10977e+08	2.35016e+08	2.36798e+08	2.45645e+08
495.079	8.974	(1S,3R,4R,5R)-1,3-dihydroxy-4,5-bis((3,4,5-trihydroxybenzoyl)oxy)cyclohexane-1-carboxylic acid	C21 H20 O14	Phenylpropanoids and polyketides	1.0328e+07	1.02234e+07	9.93164e+06	9.79557e+06	1.30258e+07	1.28915e+07	1.63031e+07	1.82358e+07	1.86167e+07	2.57171e+07	2.53312e+07	2.59782e+07	1.15709e+07	1.26253e+07	1.10967e+07	1.70153e+07	1.5867e+07	1.72143e+07	2.23656e+07	2.2862e+07	2.48293e+07	5.63048e+07	5.53015e+07	5.59471e+07	2.16993e+07	2.26212e+07	2.12788e+07	1.86269e+07	2.08043e+07	2.15882e+07
455.352	34.288	(1S,4S,5R,10S,13S,17S,19S,20R)-10-hydroxy-4,5,9,9,13,19,20-heptamethyl-24-oxahexacyclo[15.5.2.01,18.04,17.05,14.08,13]tetracos-15-en-23-one	C30 H46 O3	Lipids and lipid-like molecules	1.06879e+08	1.0704e+08	1.15311e+08	7.68467e+07	9.942e+07	9.93394e+07	4.52592e+07	4.81886e+07	4.83573e+07	6.54747e+07	6.13172e+07	5.93959e+07	4.9647e+07	4.98201e+07	5.27826e+07	2.3447e+07	2.21639e+07	2.28073e+07	2.17581e+07	2.24322e+07	2.16068e+07	1.74258e+07	1.84073e+07	1.8343e+07	9.32647e+06	2.22482e+07	2.16534e+07	5.09871e+07	5.30133e+07	4.95842e+07
451.125	8.704	(1xi)-1,5-Anhydro-1-[(2R,3R)-2-(3,4-dihydroxyphenyl)-3,5,7-trihydroxy-3,4-dihydro-2H-chromen-8-yl]-D-glucitol	C21 H24 O11	Phenylpropanoids and polyketides	5.07645e+06	5.00704e+06	5.22913e+06	8.34527e+06	1.00645e+07	1.00168e+07	6.12238e+06	6.02786e+06	6.14431e+06	7.84627e+06	8.16654e+06	7.77161e+06	2.23759e+07	2.32922e+07	2.2274e+07	1.24142e+07	1.16002e+07	1.05985e+07	2.60386e+07	2.79085e+07	2.52355e+07	1.47788e+07	1.46712e+07	1.56422e+07	3.6322e+07	3.85407e+07	3.55787e+07	1.51626e+07	1.47285e+07	1.55142e+07
361.166	21.149	(2'R,3R,4'R,4a'R,5S,8a'S)-5-(3-Furyl)-4'-hydroxy-4a',5'-bis(hydroxymethyl)-2'-methyl-3',4,4',4a',5,7',8',8a'-octahydro-2'H-spiro[furan-3,1'-naphthalen]-2-one	C20 H26 O6	Organoheterocyclic compounds	2.25474e+07	2.16891e+07	2.29833e+07	2.25877e+07	2.78135e+07	2.67314e+07	1.54977e+07	1.43552e+07	1.41986e+07	1.90225e+07	1.87199e+07	1.88746e+07	1.6024e+07	1.60311e+07	1.61832e+07	1.5284e+07	1.51761e+07	1.49324e+07	1.13122e+07	1.29772e+07	1.22648e+07	9.82934e+06	8.95446e+06	8.87761e+06	1.19819e+07	1.24913e+07	1.25456e+07	1.62227e+07	1.67351e+07	1.67166e+07
411.362	34.658	(22E)-23-methylergosta-5, 7-22-trien-3β-ol	C29 H46 O	Lipids and lipid-like molecules	2.80831e+07	2.63894e+07	2.73902e+07	2.2661e+07	2.81313e+07	2.77699e+07	2.10096e+07	2.18873e+07	2.28336e+07	2.88044e+07	2.54194e+07	2.81895e+07	1.91771e+07	2.14462e+07	1.99267e+07	2.37453e+07	2.12774e+07	2.15341e+07	2.33424e+07	2.47297e+07	2.62043e+07	1.84267e+07	1.8334e+07	1.7406e+07	1.85374e+07	1.97431e+07	1.95489e+07	1.99791e+07	2.11915e+07	1.99605e+07
441.373	35.825	(24S)-3β,24-dihydroxylanosta-7,9(11),25-triene	C30 H48 O2	Lipids and lipid-like molecules	8.88798e+08	8.39896e+08	8.78742e+08	6.8685e+08	8.49092e+08	8.39212e+08	4.46727e+08	4.70375e+08	4.86747e+08	8.98176e+08	8.45797e+08	8.57889e+08	5.88943e+08	6.20634e+08	5.86414e+08	3.70131e+08	3.50113e+08	3.68485e+08	3.83642e+08	3.70685e+08	3.88353e+08	3.44433e+08	3.44459e+08	3.62463e+08	3.33097e+08	3.46987e+08	3.35478e+08	5.22718e+08	5.76143e+08	5.9512e+08
125.097	18.64	(2E)-2-Octenal	C8 H14 O	Lipids and lipid-like molecules	1.27602e+07	1.24576e+07	1.29949e+07	1.34533e+07	1.59143e+07	1.61587e+07	7.06621e+06	6.63589e+06	7.22927e+06	1.2022e+07	1.18977e+07	1.1518e+07	1.71119e+07	1.75128e+07	1.77408e+07	1.14694e+07	1.07931e+07	1.0862e+07	1.22336e+07	1.22503e+07	1.19622e+07	8.27759e+06	8.10699e+06	8.35558e+06	7.39428e+06	6.97746e+06	7.07659e+06	1.12255e+07	1.12658e+07	1.11683e+07
223.206	31.428	(2E,6E)-Farnesol	C15 H26 O	Lipids and lipid-like molecules	4.15411e+08	4.17143e+08	4.19957e+08	4.18406e+08	4.20406e+08	4.2657e+08	4.29723e+08	4.29113e+08	4.28999e+08	4.28977e+08	4.28842e+08	4.19637e+08	4.2273e+08	4.17147e+08	4.22568e+08	4.25951e+08	4.3159e+08	4.33806e+08	4.23284e+08	4.30711e+08	4.33112e+08	4.29154e+08	4.36772e+08	4.28211e+08	4.29538e+08	4.46219e+08	4.44577e+08	4.12288e+08	4.29383e+08	4.28662e+08
305.066	6.946	(2R,3R)-2-(2,6-Dihydroxyphenyl)-3,5,7-trihydroxy-2,3-dihydro-4H-chromen-4-one	C15 H12 O7	Phenylpropanoids and polyketides	3.20288e+06	2.4623e+06	2.12786e+06	4.82855e+06	6.89655e+06	5.53713e+06	3.32794e+06	3.74782e+06	4.76602e+06	1.01214e+07	1.00942e+07	1.03484e+07	2.07795e+07	2.19698e+07	2.31104e+07	3.72057e+07	3.28238e+07	3.88882e+07	3.70883e+07	2.97153e+07	3.64288e+07	2.42052e+07	1.90622e+07	2.19389e+07	2.17273e+07	2.07656e+07	2.22321e+07	1.67045e+07	1.76081e+07	1.80663e+07
451.104	21.309	(2R,3R)-5,7-Dihydroxy-2-(3,4,5-trihydroxyphenyl)-3,4-dihydro-2H-chromen-3-yl (2E)-3-(4-hydroxyphenyl)acrylate	C24 H20 O9	Phenylpropanoids and polyketides	1.04952e+07	1.00677e+07	1.11384e+07	1.48389e+07	1.8914e+07	2.06701e+07	1.83373e+07	1.91568e+07	1.85791e+07	2.65677e+07	2.68553e+07	2.79446e+07	4.9968e+07	5.73867e+07	5.55704e+07	3.74299e+07	3.61741e+07	3.73541e+07	5.43124e+07	4.71095e+07	4.87914e+07	3.91228e+07	3.97187e+07	3.99655e+07	4.07795e+07	4.13428e+07	4.09722e+07	3.28137e+07	3.37784e+07	3.52737e+07
451.104	16.086	(2R,3R)-5,7-Dihydroxy-2-(3,4,5-trihydroxyphenyl)-3,4-dihydro-2H-chromen-3-yl (2E)-3-(4-hydroxyphenyl)acrylate	C24 H20 O9	Phenylpropanoids and polyketides	8.15305e+06	7.613e+06	7.79166e+06	1.06863e+07	1.29672e+07	1.28294e+07	6.69102e+06	7.01268e+06	6.85679e+06	1.06784e+07	1.09696e+07	1.09177e+07	2.10502e+07	2.10938e+07	2.14738e+07	2.44029e+07	2.39826e+07	2.41731e+07	2.70747e+07	2.62177e+07	2.54453e+07	2.77715e+07	2.67055e+07	2.75601e+07	2.38479e+07	2.41382e+07	2.25394e+07	1.81143e+07	1.81156e+07	1.84407e+07
435.11	20.098	(2R,3R)-5,7-Dihydroxy-2-(3,4,5-trihydroxyphenyl)-3,4-dihydro-2H-chromen-3-yl (2E)-3-phenylacrylate	C24 H20 O8	Phenylpropanoids and polyketides	8.42357e+06	8.08601e+06	8.32975e+06	8.53834e+06	1.06706e+07	1.03207e+07	6.08339e+06	6.15707e+06	6.2263e+06	6.55031e+06	6.22692e+06	6.6329e+06	1.13276e+07	1.14132e+07	1.14183e+07	9.48446e+06	9.60664e+06	9.89974e+06	1.03269e+07	9.45346e+06	9.77596e+06	9.708e+06	9.38832e+06	9.61587e+06	1.37063e+07	1.3824e+07	1.24158e+07	9.30899e+06	9.75569e+06	1.03675e+07
351.069	0.808	(2R,3S,5R,6S)-2,3,4,5,6-Pentahydroxycyclohexyl beta-L-arabinopyranoside	C11 H20 O10	Organic oxygen compounds	2.07311e+08	1.95108e+08	1.96957e+08	3.04616e+08	3.64894e+08	3.59408e+08	2.57395e+08	2.66201e+08	2.75143e+08	6.10237e+08	6.28244e+08	6.50814e+08	7.75026e+08	7.88318e+08	7.74673e+08	6.31483e+08	6.13978e+08	6.19891e+08	6.60247e+08	6.64541e+08	6.60507e+08	8.32477e+08	8.58765e+08	8.44071e+08	1.10623e+09	1.1524e+09	1.13171e+09	6.17446e+08	6.29587e+08	6.69194e+08
577.134	27.148	(2R,3S,8S,14R,15R)-2,8-Bis(3,4-dihydroxyphenyl)-3,4-dihydro-8,14-methano-2H,14H-1-benzopyrano[7,8-d][1,3]benzodioxocin-3,5,11,13,15-pentol	C30 H24 O12	Phenylpropanoids and polyketides	3.80483e+06	4.20746e+06	4.28885e+06	4.07745e+06	3.85998e+06	3.55209e+06	4.04226e+06	4.19924e+06	4.39232e+06	4.0968e+06	4.10297e+06	3.9409e+06	3.59679e+06	4.10354e+06	3.71343e+06	3.37832e+06	4.8359e+06	4.53269e+06	4.06069e+06	5.02831e+06	4.7978e+06	3.63598e+06	3.67364e+06	4.98127e+06	4.15653e+06	4.60328e+06	5.13484e+06	3.89873e+06	4.05916e+06	3.75452e+06
714.551	37.817	(2S,3R,4E,8E)-1-(β-D-glucopyranosyl)-3-hydroxy-2-[(R)-2′-hydroxyhexadecanoyl]amino-9-methyl-4,8-heptadecadiene	C40 H75 N O9	Lipids and lipid-like molecules	3.02039e+08	2.91819e+08	3.06957e+08	2.32494e+08	2.77989e+08	2.7522e+08	3.82221e+08	4.00102e+08	4.11466e+08	4.21865e+08	4.01932e+08	4.04337e+08	3.85365e+08	3.66174e+08	3.92317e+08	4.76366e+08	4.67089e+08	4.75372e+08	4.90359e+08	4.7978e+08	4.4943e+08	6.4085e+08	6.53612e+08	6.94362e+08	5.79908e+08	5.93218e+08	5.8233e+08	4.40064e+08	4.96327e+08	4.95101e+08
903.255	23.031	(2S,3R,4S,5S,6R)-2-[(3-{[(2S,3R,4S,5S,6R)-4,5-dihydroxy-6-(hydroxymethyl)-3-{[(2S,3R,4R,5R,6S)-3,4,5-trihydroxy-6-methyloxan-2-yl]oxy}oxan-2-yl]oxy}-5-hydroxy-2-(4-hydroxyphenyl)-4-oxo-4H-chromen-7-yl)oxy]-4,5-dihydroxy-6-(hydroxymethyl)oxan-3-yl (2E)-3-(4-hydroxyphenyl)prop-2-enoate	C42 H46 O22	Phenylpropanoids and polyketides	2.28629e+07	2.05905e+07	2.19911e+07	2.05375e+07	2.50159e+07	2.39163e+07	3.76124e+07	4.03222e+07	4.05582e+07	3.71974e+07	3.58197e+07	3.58234e+07	6.40529e+07	6.83588e+07	6.8685e+07	4.54955e+07	4.59077e+07	4.54159e+07	3.50433e+07	3.57414e+07	3.54593e+07	4.70012e+07	4.40941e+07	4.64691e+07	2.82023e+07	2.947e+07	2.90016e+07	3.6952e+07	3.94993e+07	4.10859e+07
487.344	31.302	(2α,3β,19α)-2,3,19-Trihydroxyolean-12-en-28-oic acid	C30 H48 O5	Lipids and lipid-like molecules	2.22215e+08	2.14172e+08	2.20121e+08	2.18368e+08	2.73915e+08	2.69538e+08	1.68444e+08	1.7559e+08	1.84989e+08	3.02845e+08	2.89136e+08	2.91603e+08	8.81863e+07	9.08323e+07	8.87793e+07	1.29242e+08	1.28225e+08	1.27971e+08	1.76798e+08	1.70466e+08	1.72323e+08	1.37756e+08	1.36529e+08	1.40058e+08	1.41284e+08	1.42247e+08	1.41477e+08	1.76981e+08	1.78365e+08	1.79149e+08
1231.58	24.893	(3beta,16alpha,21beta,22alpha)-28-Acetoxy-16,22,23-trihydroxy-21-{[(2Z)-2-methyl-2-butenoyl]oxy}olean-12-en-3-yl beta-D-galactopyranosyl-(1->2)-[beta-D-xylopyranosyl-(1->2)-(2xi)-alpha-L-erythro-pento pyranosyl-(1->3)]-D-glucopyranosiduronic acid	C59 H92 O27	Lipids and lipid-like molecules	4.51207e+06	4.13923e+06	4.27074e+06	3.68746e+06	4.36039e+06	4.16996e+06	6.25222e+06	7.92364e+06	7.01507e+06	6.75538e+06	6.20398e+06	6.12941e+06	7.02861e+06	7.90581e+06	7.11319e+06	2.358e+07	2.43842e+07	2.38275e+07	1.18935e+07	1.1294e+07	1.13534e+07	1.21186e+07	1.15141e+07	1.21982e+07	7.47823e+06	7.61752e+06	7.72153e+06	9.36603e+06	9.54912e+06	9.99038e+06
209.154	26.937	(3E)-4-[(1R,2R,6S)-1,3,3-Trimethyl-7-oxabicyclo[4.1.0]hept-2-yl]-3-buten-2-one	C13 H20 O2	Lipids and lipid-like molecules	2.2009e+07	2.16538e+07	2.21779e+07	2.1396e+07	2.28972e+07	2.22292e+07	2.21973e+07	2.18172e+07	2.27138e+07	2.29917e+07	2.25882e+07	2.19231e+07	2.25835e+07	2.27816e+07	2.21842e+07	2.21693e+07	2.28069e+07	2.29548e+07	2.30967e+07	2.37468e+07	2.34251e+07	2.25944e+07	2.25747e+07	2.20995e+07	2.2748e+07	2.39563e+07	2.22551e+07	2.10994e+07	2.3381e+07	2.14088e+07
239.057	8.466	(3R,4S)-4,6,8-Trihydroxy-7-methoxy-3-methyl-3,4-dihydro-1H-isochromen-1-one	C11 H12 O6	Phenylpropanoids and polyketides	4.12937e+07	4.0136e+07	4.04074e+07	2.99e+07	3.82241e+07	3.78328e+07	4.22968e+07	4.35542e+07	4.58705e+07	4.26641e+07	4.10754e+07	4.25818e+07	3.43054e+07	3.67302e+07	3.31851e+07	2.23585e+07	2.25298e+07	2.16098e+07	6.58984e+07	6.57624e+07	6.62344e+07	7.09416e+07	7.41954e+07	7.19442e+07	3.00079e+07	2.88326e+07	2.97714e+07	3.87798e+07	4.12499e+07	4.37552e+07
267.086	11.523	(3R,4S)-6,8-Dihydroxy-3,4,5-trimethyl-1-oxo-3,4-dihydro-1H-isochromene-7-carboxylic acid	C13 H14 O6	Phenylpropanoids and polyketides	714550	762857	727550	411812	504464	445278	1.41026e+06	1.32177e+06	1.50145e+06	3.57238e+06	3.8102e+06	3.7517e+06	5.71648e+06	5.7993e+06	5.98866e+06	9.90766e+06	1.00783e+07	9.94498e+06	7.51302e+06	7.41301e+06	7.32153e+06	5.45422e+06	5.06185e+06	4.90942e+06	2.91646e+07	2.86059e+07	2.96391e+07	7.00777e+06	7.58153e+06	7.88123e+06
203.129	16.496	(3R,5R)-3,5-dihydroxydecanoic acid	C10 H20 O4	Lipids and lipid-like molecules	1.17598e+07	1.16159e+07	1.18263e+07	1.33043e+07	1.66556e+07	1.58771e+07	1.04578e+07	1.08315e+07	1.09704e+07	3.23991e+07	3.14038e+07	3.22072e+07	2.72806e+07	2.79586e+07	2.74688e+07	4.47408e+07	4.50685e+07	4.52044e+07	3.83426e+07	3.93525e+07	3.85956e+07	3.28551e+07	3.31196e+07	3.33197e+07	2.13019e+07	2.13782e+07	2.11617e+07	2.4866e+07	2.56742e+07	2.646e+07
345.133	22.805	(3S,6R,6aS,7S)-6,6a,7,8-Tetrahydroxy-3-methyl-2,3,4,5,6,6a,7,12a-octahydro-1,12-tetraphenedione	C19 H20 O6	Phenylpropanoids and polyketides	7.67274e+06	6.77194e+06	7.2621e+06	6.40893e+06	8.40205e+06	7.4903e+06	6.9028e+06	7.37322e+06	7.99627e+06	9.43727e+06	9.11848e+06	9.65568e+06	7.62802e+06	7.97895e+06	7.25046e+06	8.85988e+06	9.68361e+06	9.76397e+06	9.10706e+06	8.54531e+06	9.19051e+06	6.92603e+06	6.68524e+06	6.95388e+06	5.64311e+06	6.03258e+06	5.8508e+06	7.98502e+06	7.90953e+06	7.91012e+06
505.353	30.352	(3β,4α,16α,21β,22α)-3,16,21,22,28-Pentahydroxyolean-12-en-23-al	C30 H48 O6	Lipids and lipid-like molecules	2.33329e+06	2.23105e+06	2.18549e+06	1.35173e+06	4.5373e+06	1.74488e+06	3.08208e+06	3.02867e+06	3.40376e+06	4.11347e+06	4.37789e+06	4.59209e+06	4.27579e+06	4.69859e+06	4.32911e+06	5.87839e+06	5.93782e+06	5.77777e+06	7.43027e+06	6.84358e+06	7.59664e+06	5.73026e+06	5.58159e+06	4.98148e+06	5.67432e+06	6.26731e+06	6.07164e+06	4.23291e+06	4.55945e+06	4.74914e+06
485.328	32.073	(3β,5ξ,9ξ)-3,23-Dihydroxy-1-oxoolean-12-en-28-oic acid	C30 H46 O5	Lipids and lipid-like molecules	1.04222e+08	8.53399e+07	8.66238e+07	9.06024e+07	9.47751e+07	1.09806e+08	5.3457e+07	5.46753e+07	5.59985e+07	6.21584e+07	5.99821e+07	5.83898e+07	4.00742e+07	3.97781e+07	3.89864e+07	1.81238e+07	1.68932e+07	1.74187e+07	1.62622e+07	1.52471e+07	1.62948e+07	1.31532e+07	1.25011e+07	1.3318e+07	1.16598e+07	1.09662e+07	1.08517e+07	4.73755e+07	4.78932e+07	4.72207e+07
239.201	31.489	(5S,S)-5-methyl-3-(7-methylnonyl)furan-2(5H)-one	C15 H26 O2	Lipids and lipid-like molecules	1.56134e+08	1.58643e+08	1.58464e+08	1.59475e+08	1.60582e+08	1.6165e+08	1.66461e+08	1.64869e+08	1.67303e+08	1.66775e+08	1.69613e+08	1.6487e+08	1.6573e+08	1.63392e+08	1.65436e+08	1.69201e+08	1.71052e+08	1.71297e+08	1.66535e+08	1.65267e+08	1.72856e+08	1.66831e+08	1.73416e+08	1.73206e+08	1.72765e+08	1.77018e+08	1.76675e+08	1.54585e+08	1.68241e+08	1.68189e+08
211.169	29.689	(6RS,10RS)-6,10-dimethylbicyclo[4.4.0]dec-1-en-3-one	C12 H18 O	Lipids and lipid-like molecules	3.46856e+07	3.42142e+07	3.39111e+07	3.48883e+07	3.48793e+07	3.49731e+07	3.65938e+07	3.43968e+07	3.57192e+07	3.45851e+07	3.45133e+07	3.40315e+07	3.35166e+07	3.35016e+07	3.38621e+07	3.24034e+07	3.35138e+07	3.32448e+07	3.5295e+07	3.30683e+07	3.23204e+07	3.40525e+07	3.50859e+07	3.34042e+07	3.34463e+07	3.26739e+07	3.45991e+07	3.34855e+07	3.55429e+07	3.40797e+07
261.221	28.939	(6Z,9Z,12Z,15Z)-6,9,12,15-Octadecatetraenal	C18 H28 O	Lipids and lipid-like molecules	4.26692e+07	4.17295e+07	4.11097e+07	4.31904e+07	5.41435e+07	5.15246e+07	6.31694e+07	6.50925e+07	6.6769e+07	9.50388e+07	9.25923e+07	9.5141e+07	1.15359e+08	1.13505e+08	1.15338e+08	1.54824e+08	1.52141e+08	1.5728e+08	2.32625e+08	2.28085e+08	2.36393e+08	2.67956e+08	2.6669e+08	2.66861e+08	2.31831e+08	2.2643e+08	2.26563e+08	1.43028e+08	1.43796e+08	1.43644e+08
372.326	34.967	(9E)-N-Benzyl-9-octadecenamide	C25 H41 N O	Lipids and lipid-like molecules	2.18266e+07	1.00942e+07	3.01358e+06	2.17151e+07	8.94845e+06	2.84191e+06	3.73325e+06	3.88462e+06	3.72419e+06	2.56227e+07	4.08739e+06	4.61174e+06	1.21601e+07	1.79666e+07	2.72618e+07	4.0068e+06	8.73767e+06	5.42033e+06	2.20069e+06	4.65742e+06	2.17582e+06	2.18036e+07	9.08421e+06	2.20701e+07	1.5143e+06	2.60452e+06	2.47709e+07	5.61388e+06	5.66839e+06	2.98861e+06
279.196	27.671	(9R,10R)-9,10-Dihydroxy-4,6-heptadecadiyn-3-one	C17 H26 O3	Lipids and lipid-like molecules	1.08637e+07	1.02536e+07	1.09872e+07	9.03543e+06	1.0435e+07	1.10231e+07	9.70508e+06	9.629e+06	1.02644e+07	1.15793e+07	1.15081e+07	1.09168e+07	1.02221e+07	1.0363e+07	1.02247e+07	8.02273e+06	9.22411e+06	9.13946e+06	6.82415e+06	8.12272e+06	8.5454e+06	8.38126e+06	8.4242e+06	8.49287e+06	8.40758e+06	8.18252e+06	6.9437e+06	1.01612e+07	1.00498e+07	9.91862e+06
365.269	32.482	(R)-2-hydroxy-6-(14-hydroxypentadecyl)benzoic acid	C22 H36 O4	Benzenoids	1.99059e+07	1.86741e+07	1.88671e+07	1.35623e+07	1.65644e+07	1.58254e+07	1.5811e+07	1.5165e+07	1.47642e+07	2.79448e+07	2.78473e+07	2.63352e+07	1.68271e+07	1.68471e+07	1.68718e+07	3.78466e+07	3.83574e+07	4.11966e+07	1.4573e+07	1.63188e+07	1.57976e+07	2.08833e+07	1.99101e+07	2.24507e+07	3.59785e+07	3.62406e+07	3.36689e+07	2.29076e+07	2.3814e+07	2.24089e+07
243.197	29.698	(R)-3-Hydroxy myristic acid	C14 H28 O3	Lipids and lipid-like molecules	1.95483e+07	1.93693e+07	1.94524e+07	1.75329e+07	2.14633e+07	2.1308e+07	2.58236e+07	2.4895e+07	2.68145e+07	2.95412e+07	2.84094e+07	2.87176e+07	2.19497e+07	2.21558e+07	2.15383e+07	2.94168e+07	2.97074e+07	2.97167e+07	2.36861e+07	2.28384e+07	2.24937e+07	2.73803e+07	2.762e+07	2.81578e+07	1.97901e+07	1.9264e+07	2.01041e+07	2.47325e+07	2.47166e+07	2.44905e+07
393.177	12.99	(Z)-3-Hexenyl β-primeveroside	C17 H30 O10	Organic oxygen compounds	6.7722e+06	6.38438e+06	6.59369e+06	1.20728e+07	1.45366e+07	1.45009e+07	5.42989e+06	5.39611e+06	5.35448e+06	1.49687e+07	1.44489e+07	1.56562e+07	1.49754e+07	1.57953e+07	1.47949e+07	3.25047e+07	3.28386e+07	3.25834e+07	3.36014e+07	3.16712e+07	3.23437e+07	2.71249e+07	2.82688e+07	2.88499e+07	1.97114e+07	1.81332e+07	1.84695e+07	1.88157e+07	1.82673e+07	1.8563e+07
309.279	34.55	(Z,Z)-10,14-eicosadienoic acid	C20 H36 O2	Lipids and lipid-like molecules	3.26273e+07	3.18998e+07	3.3859e+07	3.04092e+07	3.65615e+07	3.27304e+07	3.04719e+07	3.19786e+07	3.04059e+07	3.56758e+07	3.54572e+07	3.51123e+07	4.63572e+07	4.64947e+07	4.63366e+07	2.9371e+07	2.97993e+07	2.932e+07	4.17416e+07	4.04007e+07	4.00959e+07	3.08339e+07	3.136e+07	3.21913e+07	3.58065e+07	3.56407e+07	3.39912e+07	3.41525e+07	3.71058e+07	3.74683e+07
313.239	30.625	(±)12(13)-DiHOME	C18 H34 O4	Lipids and lipid-like molecules	2.20472e+07	2.15827e+07	2.25048e+07	1.91596e+07	2.41504e+07	2.27556e+07	8.19345e+06	8.14736e+06	8.80771e+06	8.78589e+06	9.17274e+06	8.79869e+06	8.15128e+06	7.72511e+06	8.38705e+06	4.77986e+06	4.37274e+06	4.87942e+06	3.86647e+06	3.55094e+06	4.13185e+06	3.90407e+06	4.00695e+06	4.23981e+06	4.42395e+06	4.98447e+06	4.78839e+06	9.88227e+06	9.89342e+06	1.00439e+07
295.228	29.295	(±)9(10)-EpOME	C18 H32 O3	Lipids and lipid-like molecules	9.18522e+07	9.02836e+07	9.04091e+07	9.80886e+07	1.18429e+08	1.15446e+08	1.80251e+08	1.89448e+08	1.91182e+08	2.27392e+08	2.25543e+08	2.30273e+08	2.6164e+08	2.61465e+08	2.60135e+08	2.50246e+08	2.49025e+08	2.50253e+08	2.61432e+08	2.66021e+08	2.65362e+08	2.41006e+08	2.35878e+08	2.42001e+08	2.72314e+08	2.72645e+08	2.73225e+08	2.15808e+08	2.20354e+08	2.18413e+08
311.223	29.273	(±)9-HpODE	C18 H32 O4	Lipids and lipid-like molecules	2.45169e+08	2.45626e+08	2.53193e+08	2.29985e+08	2.80346e+08	2.70729e+08	7.76317e+07	7.89213e+07	8.07482e+07	8.06752e+07	8.19836e+07	7.84248e+07	6.25616e+07	6.30132e+07	5.91298e+07	3.43342e+07	3.17481e+07	3.48232e+07	2.19687e+07	2.15945e+07	2.34297e+07	2.8616e+07	2.79039e+07	2.86425e+07	2.83419e+07	2.81148e+07	2.80243e+07	9.36978e+07	9.27474e+07	9.59236e+07
375.13	4.788	(−)-Riboflavin	C17 H20 N4 O6	Organoheterocyclic compounds	2.70769e+06	2.6853e+06	2.76109e+06	3.60358e+06	4.33627e+06	4.35251e+06	1.989e+06	1.99774e+06	1.98339e+06	5.44828e+06	5.31399e+06	5.33499e+06	7.13752e+06	7.09431e+06	6.91178e+06	1.33672e+07	1.32466e+07	1.34965e+07	1.42274e+07	1.34189e+07	1.35142e+07	1.07029e+07	1.01286e+07	1.03591e+07	6.74556e+06	6.9255e+06	6.71926e+06	7.11895e+06	6.92405e+06	7.25136e+06
330.337	30.507	1,1′-(Tetradecylimino)dipropan-2-ol	C20 H43 N O2	Organic nitrogen compounds	1.32367e+08	1.39553e+08	1.31827e+08	1.06961e+08	1.57096e+08	1.32065e+08	9.48873e+07	8.48565e+07	7.55695e+07	1.56739e+08	1.58466e+08	1.52982e+08	1.08954e+08	9.77903e+07	9.92649e+07	1.9388e+08	1.79512e+08	1.74083e+08	9.34902e+07	9.44462e+07	9.35432e+07	1.55223e+08	1.56115e+08	1.6342e+08	1.03797e+08	1.043e+08	1.0284e+08	1.18205e+08	1.22489e+08	1.31612e+08
189.041	3.4	1,2,4-Tricarboxybutane	C7 H10 O6	Organic acids and derivatives	7.23959e+06	7.2396e+06	7.40193e+06	5.48447e+06	6.80302e+06	7.05203e+06	1.26291e+07	1.1943e+07	1.19542e+07	2.5687e+07	2.53114e+07	2.61111e+07	2.10746e+07	2.17023e+07	2.07376e+07	2.7678e+07	2.78429e+07	2.87562e+07	2.15683e+07	2.10445e+07	2.09822e+07	1.44836e+07	1.40983e+07	1.43702e+07	1.57958e+07	1.61019e+07	1.5973e+07	1.57257e+07	1.65577e+07	1.6406e+07
635.09	15.136	1,2,6-Tri-O-galloyl-.beta.-D-glucopyranose	C27 H24 O18	Phenylpropanoids and polyketides	1.15655e+08	1.09042e+08	1.14935e+08	1.17232e+08	1.56882e+08	1.59526e+08	2.91797e+08	3.06113e+08	3.2003e+08	2.77401e+08	2.68968e+08	2.75854e+08	2.19434e+08	2.21238e+08	2.15027e+08	2.71922e+08	2.67544e+08	2.76508e+08	4.51349e+08	4.23421e+08	4.4392e+08	8.03123e+08	7.96186e+08	8.00248e+08	3.84555e+08	3.83888e+08	3.73973e+08	2.8805e+08	3.20679e+08	3.34289e+08
209.068	7.326	1,3,7-Trimethyluric acid	C8 H10 N4 O3	Organoheterocyclic compounds	9.74598e+07	9.45555e+07	9.89448e+07	7.29929e+07	9.10144e+07	9.05164e+07	8.02794e+07	8.35139e+07	8.24452e+07	8.29374e+07	8.0255e+07	8.16947e+07	9.73537e+07	9.77475e+07	9.77494e+07	4.23696e+07	4.09613e+07	4.1957e+07	6.59172e+07	6.72809e+07	6.4978e+07	5.71523e+07	5.59925e+07	5.7701e+07	5.4786e+07	5.6011e+07	6.12767e+07	7.25572e+07	7.44219e+07	7.51718e+07
377.16	21.431	1,3-dihydroxy-1-(7-methoxy-2-oxo-2H-chromen-6-yl)-3-methylbutan-2-yl 3-methylbut-2-enoate	C20 H24 O7	Phenylpropanoids and polyketides	1.36812e+07	1.48502e+07	1.51954e+07	1.06912e+07	1.19987e+07	1.08402e+07	9.69861e+06	1.00185e+07	1.06192e+07	8.89165e+06	8.68387e+06	8.34549e+06	5.63596e+06	5.64219e+06	5.54759e+06	5.03211e+06	5.6295e+06	4.65644e+06	3.91993e+06	4.37583e+06	3.95683e+06	3.20256e+06	3.03935e+06	2.87251e+06	2.87099e+06	2.9064e+06	2.94227e+06	5.73408e+06	6.79014e+06	7.11327e+06
285.185	25.598	1,4-Androstadiene-3,17-dione	C19 H24 O2	Lipids and lipid-like molecules	8.95138e+06	8.82347e+06	8.94869e+06	475311	601083	636729	1.71844e+06	1.73646e+06	1.69072e+06	3.63835e+06	3.3059e+06	3.40251e+06	81682.1	85632.3	153444	176212	128080	80335.7	82270.5	251837	82342.4	79880.8	90343.4	81870.5	78331.1	150196	81779.2	1.61091e+06	1.58837e+06	1.63985e+06
483.079	7.981	1,6-Bis-O-(3,4,5-trihydroxybenzoyl)hexopyranose	C20 H20 O14	Phenylpropanoids and polyketides	1.04872e+07	9.97942e+06	1.05166e+07	9.66099e+06	1.23828e+07	1.1676e+07	2.17613e+07	2.29784e+07	2.32422e+07	1.82741e+07	1.69919e+07	1.87659e+07	1.1993e+07	1.23459e+07	1.07233e+07	1.18227e+07	1.16396e+07	9.68506e+06	1.60063e+07	1.6664e+07	1.57625e+07	2.88281e+07	2.83761e+07	2.92344e+07	1.63707e+07	1.57941e+07	1.51442e+07	1.47581e+07	1.43244e+07	1.66242e+07
221.092	7.052	1-(2,4-Dihydroxyquinolin-3-yl)ethan-1-one	C11 H9 N O3	Organoheterocyclic compounds	4.31124e+07	3.85959e+07	3.93848e+07	9.17882e+06	1.02684e+07	9.8734e+06	8.09125e+07	8.33414e+07	8.79825e+07	3.23406e+07	2.75884e+07	3.17179e+07	160443	133577	166141	512232	82555.1	157107	170751	80000.9	84855.9	402265	411966	319880	320735	340660	405175	2.1148e+07	2.73158e+07	2.7723e+07
355.285	29.862	1-Linoleoyl glycerol	C21 H38 O4	Lipids and lipid-like molecules	1.63578e+07	1.45062e+07	1.51327e+07	1.15814e+07	1.48907e+07	1.43441e+07	2.49913e+07	2.67092e+07	2.68843e+07	2.71652e+07	2.61344e+07	2.58168e+07	5.38807e+07	5.50986e+07	5.4006e+07	3.36831e+07	3.43713e+07	3.36416e+07	5.33082e+07	5.344e+07	5.18242e+07	5.60993e+07	5.65808e+07	5.80626e+07	5.41314e+07	5.4111e+07	5.38131e+07	3.76351e+07	3.69493e+07	3.7491e+07
366.279	32.074	1-methyl-2-(6,9-pentadecadienyl)-4(1H)-quinolone	C25 H35 N O	Alkaloids and derivatives	712768	131132	139525	658655	343255	152904	117990	219035	226446	997070	188227	137543	452852	465145	550099	776288	830077	684966	2.05066e+06	2.18182e+06	2.22302e+06	1.29732e+07	1.31677e+07	1.27744e+07	5.883e+06	5.68064e+06	5.42029e+06	2.30978e+06	2.51166e+06	2.37002e+06
283.129	5.211	1-morpholino-3-(4-nitrophenoxy)propan-2-ol	C13 H18 N2 O5	Organoheterocyclic compounds	161466	188613	304636	342509	439461	353892	672244	727407	777874	1.94855e+06	1.2446e+06	1.82045e+06	1.21606e+07	1.2744e+07	1.52877e+07	9.68308e+06	1.21822e+07	1.27169e+07	1.64237e+07	1.28635e+07	1.58196e+07	2.2159e+07	1.80482e+07	2.20609e+07	6.73865e+06	8.95532e+06	6.46031e+06	5.24731e+06	6.81128e+06	7.61556e+06
203.02	1.004	1-Oxo-1,2,4-butanetricarboxylic acid	C7 H8 O7	Organic acids and derivatives	1.65384e+07	1.27898e+07	1.56397e+07	1.714e+07	2.16442e+07	2.02142e+07	1.7752e+07	1.91739e+07	1.96112e+07	5.61848e+07	5.29001e+07	5.35393e+07	7.12558e+07	7.8285e+07	7.34531e+07	8.83989e+07	8.63428e+07	8.62504e+07	1.09721e+08	1.10124e+08	1.13719e+08	1.40772e+08	1.35338e+08	1.43077e+08	9.31242e+07	9.97954e+07	9.783e+07	5.84388e+07	6.10671e+07	6.41561e+07
331.284	29.39	1-palmitoyl-sn-glycerol	C19 H38 O4	Lipids and lipid-like molecules	1.32888e+08	1.28492e+08	1.31469e+08	1.24692e+08	1.49485e+08	1.46969e+08	1.62572e+08	1.71979e+08	1.78337e+08	1.63923e+08	1.59689e+08	1.59559e+08	1.69352e+08	1.71638e+08	1.69477e+08	1.37344e+08	1.38378e+08	1.39635e+08	1.52442e+08	1.46077e+08	1.53212e+08	1.4746e+08	1.45714e+08	1.50086e+08	1.37268e+08	1.5888e+08	1.39611e+08	1.4695e+08	1.55206e+08	1.58506e+08
359.316	31.217	1-Stearoylglycerol	C21 H42 O4	Lipids and lipid-like molecules	2.5383e+07	2.46955e+07	2.6033e+07	2.17967e+07	2.70273e+07	2.70861e+07	3.98881e+07	4.26828e+07	4.3276e+07	3.84889e+07	3.77652e+07	3.76882e+07	3.28682e+07	3.32092e+07	3.31379e+07	3.25669e+07	3.19543e+07	3.33233e+07	3.52726e+07	3.47369e+07	3.58266e+07	3.51464e+07	3.49331e+07	3.70509e+07	3.04646e+07	3.15746e+07	3.07993e+07	3.09895e+07	3.3215e+07	3.32324e+07
303.196	29.305	11-Ketotestosterone	C19 H26 O3	Lipids and lipid-like molecules	1.15378e+06	1.636e+06	1.7868e+06	2.58958e+06	2.72986e+06	2.82276e+06	2.33673e+06	2.79576e+06	2.51699e+06	1.93484e+06	1.70005e+06	1.862e+06	3.02197e+06	3.40784e+06	3.24368e+06	3.9158e+06	2.42758e+06	2.32425e+06	1.49751e+06	1.52331e+06	1.61335e+06	187569	194982	221284	7.52798e+06	7.30104e+06	7.3899e+06	2.53319e+06	4.05348e+06	3.92449e+06
271.227	25.056	11-methoxy-9-cycloneren-3,7-diol	C16 H30 O3	Lipids and lipid-like molecules	8.4232e+06	7.93363e+06	8.45103e+06	6.81839e+06	8.56533e+06	8.91147e+06	6.92056e+06	7.59234e+06	7.38687e+06	8.03887e+06	8.0802e+06	8.25165e+06	7.64578e+06	7.71023e+06	7.66387e+06	5.60314e+06	5.28807e+06	5.20179e+06	5.95685e+06	6.20837e+06	5.72836e+06	5.63909e+06	4.93952e+06	5.06985e+06	5.8735e+06	5.97672e+06	6.03926e+06	7.04399e+06	7.46252e+06	7.08464e+06
291.197	28.837	12-oxo Phytodienoic Acid	C18 H28 O3	Lipids and lipid-like molecules	3.57034e+06	3.17926e+06	3.32292e+06	3.72137e+06	4.97288e+06	5.01047e+06	5.85918e+06	6.08248e+06	6.05278e+06	1.15813e+07	1.01946e+07	1.10854e+07	1.71547e+07	1.71145e+07	1.66371e+07	2.46184e+07	2.34186e+07	2.37043e+07	3.99373e+07	4.24029e+07	4.27969e+07	3.33936e+07	3.88605e+07	3.80639e+07	4.22205e+07	3.67219e+07	4.22987e+07	2.26134e+07	2.50347e+07	2.73066e+07
295.227	26.402	13(S)-HOTrE	C18 H30 O3	Lipids and lipid-like molecules	1.62901e+07	1.66089e+07	1.68382e+07	1.59046e+07	1.90288e+07	1.80065e+07	9.56444e+06	1.02279e+07	1.04674e+07	1.19849e+07	1.22702e+07	1.14288e+07	1.15984e+07	1.193e+07	1.16563e+07	7.8062e+06	7.69531e+06	7.4755e+06	7.50677e+06	8.1108e+06	8.20404e+06	7.18531e+06	7.24141e+06	7.51501e+06	7.66214e+06	7.41958e+06	7.36819e+06	1.06686e+07	1.15632e+07	1.07439e+07
346.311	34.975	13-methyl-N-(2-phenylethyl)tetradecanamide	C23 H39 N O	Organic nitrogen compounds	2.52163e+08	1.1682e+08	4.08994e+07	2.54186e+08	1.10311e+08	3.70748e+07	4.84681e+07	5.29355e+07	4.69097e+07	2.95885e+08	5.08956e+07	5.86873e+07	1.5821e+08	2.06664e+08	3.10058e+08	4.98605e+07	1.12536e+08	7.09861e+07	3.11472e+07	5.92131e+07	2.82358e+07	2.40958e+08	1.10486e+08	2.52339e+08	2.51272e+07	3.45673e+07	2.86226e+08	7.10141e+07	7.28147e+07	3.91965e+07
271.228	31.737	16-Hydroxyhexadecanoic acid	C16 H32 O3	Lipids and lipid-like molecules	1.57647e+07	1.53512e+07	1.55735e+07	1.36445e+07	1.69499e+07	1.63135e+07	1.46993e+07	1.53538e+07	1.58169e+07	1.64413e+07	1.59906e+07	1.54107e+07	1.63033e+07	1.67521e+07	1.62573e+07	1.26586e+07	1.20756e+07	1.21913e+07	1.18634e+07	1.15658e+07	1.20924e+07	1.04749e+07	1.04985e+07	1.06269e+07	1.06874e+07	1.17735e+07	1.18462e+07	1.40132e+07	1.38212e+07	1.3335e+07
441.337	31.19	17beta-Hydroxy-28-norolean-12-ene-3,16-dione	C29 H44 O3	Lipids and lipid-like molecules	9.25857e+06	9.91354e+06	9.88056e+06	8.7788e+06	1.12356e+07	1.10511e+07	7.70038e+06	6.34424e+06	9.98545e+06	1.01566e+07	1.13495e+07	1.18372e+07	1.01563e+07	1.04746e+07	9.84687e+06	6.52904e+06	6.92786e+06	5.69249e+06	8.13816e+06	8.19172e+06	8.72367e+06	3.57882e+06	5.19352e+06	4.95271e+06	5.07931e+06	5.98484e+06	6.36864e+06	6.74077e+06	8.98501e+06	5.67936e+06
471.347	31.302	18-β-Glycyrrhetinic acid	C30 H46 O4	Lipids and lipid-like molecules	3.78112e+07	3.62333e+07	3.78831e+07	3.61886e+07	4.631e+07	4.57251e+07	2.83498e+07	3.24048e+07	3.24963e+07	5.17415e+07	4.95344e+07	5.06604e+07	2.0865e+07	1.98263e+07	1.87738e+07	2.46833e+07	2.42801e+07	2.49046e+07	3.17315e+07	3.10509e+07	3.20092e+07	2.60075e+07	2.53506e+07	2.57354e+07	2.66504e+07	2.84256e+07	2.66384e+07	3.06104e+07	3.28214e+07	3.37706e+07
155.107	29.402	2,2,6-Trimethyl-1,4-cyclohexanedione	C9 H14 O2	Organic oxygen compounds	4.32373e+06	4.17242e+06	4.2934e+06	4.79206e+06	4.50246e+06	4.60587e+06	4.1959e+06	4.22255e+06	4.74402e+06	4.66197e+06	4.44853e+06	4.501e+06	4.20659e+06	4.66375e+06	4.61803e+06	3.89098e+06	4.84013e+06	4.3982e+06	4.64366e+06	4.53574e+06	4.40616e+06	4.6072e+06	4.19588e+06	4.41631e+06	3.82174e+06	4.7855e+06	4.45962e+06	4.57478e+06	4.51882e+06	3.59427e+06
389.16	22.849	2,3,4,2',4',6'-Hexamethoxychalcone	C21 H24 O7	Phenylpropanoids and polyketides	1.28621e+07	1.29447e+07	1.35208e+07	1.53171e+07	1.66469e+07	1.57596e+07	1.2204e+07	1.18372e+07	1.43282e+07	1.64244e+07	1.54188e+07	1.58064e+07	1.62352e+07	1.71374e+07	1.64179e+07	1.8008e+07	1.7217e+07	1.72847e+07	1.48927e+07	1.45648e+07	1.4057e+07	1.07711e+07	1.07019e+07	1.10694e+07	9.70822e+06	1.08679e+07	1.05399e+07	1.37884e+07	1.44479e+07	1.48148e+07
369.264	28.14	2,3-dihydroxypropyl (9E,11E)-13-oxooctadeca-9,11-dienoate	C21 H36 O5	Lipids and lipid-like molecules	3.71762e+06	3.69283e+06	3.80972e+06	3.13635e+06	3.75603e+06	3.59211e+06	1.57643e+06	1.71981e+06	1.83139e+06	1.46808e+06	1.47393e+06	1.38363e+06	1.3289e+06	1.37273e+06	1.44333e+06	879903	801242	828394	664808	581639	569835	773864	650495	812879	608130	586051	617198	1.5953e+06	1.692e+06	1.62897e+06
325.203	26.01	2,3-dinor-8-iso Prostaglandin F2A	C18 H30 O5	Lipids and lipid-like molecules	1.21455e+07	1.309e+07	1.32157e+07	1.25103e+07	1.40947e+07	1.48976e+07	5.1523e+06	4.89587e+06	4.03458e+06	6.42445e+06	6.16352e+06	6.92304e+06	5.57101e+06	6.48481e+06	6.63452e+06	2.58974e+06	3.91252e+06	3.15128e+06	2.84599e+06	4.46142e+06	3.1626e+06	2.68069e+06	2.88293e+06	2.62907e+06	2.63573e+06	2.72894e+06	3.13215e+06	6.55309e+06	6.0375e+06	6.58967e+06
287.057	19.438	2,4,6-Trihydroxy-2-(4-hydroxybenzyl)-1-benzofuran-3(2H)-one	C15 H12 O6	Phenylpropanoids and polyketides	5.56639e+07	5.48838e+07	5.72957e+07	5.961e+07	7.5112e+07	7.34189e+07	4.95569e+07	5.10746e+07	5.11878e+07	5.39479e+07	5.18755e+07	5.20767e+07	3.08355e+07	3.12758e+07	3.14647e+07	7.87123e+07	7.82905e+07	8.00805e+07	2.79005e+07	2.93502e+07	2.7572e+07	3.18173e+07	3.0473e+07	3.04325e+07	3.52665e+07	3.44056e+07	3.55634e+07	4.4817e+07	4.82874e+07	5.04659e+07
153.02	10.158	2,4-Dihydroxybenzoic acid	C7 H6 O4	Benzenoids	7.87343e+06	7.11785e+06	7.91167e+06	7.75599e+06	9.22902e+06	9.12746e+06	8.92105e+06	8.94166e+06	9.57088e+06	1.31251e+07	1.27713e+07	1.35425e+07	1.81549e+07	1.76982e+07	1.79101e+07	1.69805e+07	1.46399e+07	1.82626e+07	2.02575e+07	1.96814e+07	2.00855e+07	1.41685e+07	1.16997e+07	1.44698e+07	1.12492e+07	1.39315e+07	1.36116e+07	1.18941e+07	1.34606e+07	1.3523e+07
321.062	11.414	2-(3,4,5-Trihydroxyphenyl)-3,4,5,7-chromanetetrol	C15 H14 O8	Phenylpropanoids and polyketides	1.26576e+07	1.24775e+07	1.35197e+07	3.23727e+07	3.93214e+07	3.97513e+07	2.15138e+07	2.1944e+07	2.21476e+07	3.34103e+07	3.24233e+07	3.32673e+07	3.63092e+07	3.64133e+07	3.5597e+07	2.89166e+07	2.72097e+07	2.8779e+07	2.11211e+07	2.04099e+07	2.11542e+07	8.90502e+06	6.62716e+06	8.69811e+06	7.52479e+07	7.45104e+07	7.25087e+07	2.87814e+07	3.1179e+07	3.41834e+07
755.184	22.966	2-(3,4-Dihydroxyphenyl)-5,7-dihydroxy-4-oxo-4H-chromen-3-yl 6-deoxy-2-O-{6-O-[(2E)-3-(4-hydroxyphenyl)-2-propenoyl]-β-D-glucopyranosyl}-α-L-glucopyranoside	C36 H36 O18	Phenylpropanoids and polyketides	4.94512e+07	4.44645e+07	4.71137e+07	5.47506e+07	6.93883e+07	6.47357e+07	3.65607e+07	3.81811e+07	3.79167e+07	5.39853e+07	5.25538e+07	5.24306e+07	9.88475e+07	1.01055e+08	9.87872e+07	5.0308e+07	5.16431e+07	4.88306e+07	4.21179e+07	4.25583e+07	4.21664e+07	4.35595e+07	4.09787e+07	4.48481e+07	4.66397e+07	4.71815e+07	4.82408e+07	5.33376e+07	5.3659e+07	5.69244e+07
771.2	17.652	2-(3,4-Dihydroxyphenyl)-5,7-dihydroxy-4-oxo-4H-chromen-3-yl beta-D-glucopyranosyl-(1->3)-6-deoxy-alpha-L-mannopyranosyl-(1->6)-beta-D-galactopyranoside	C33 H40 O21	Phenylpropanoids and polyketides	3.22404e+08	3.0024e+08	3.14258e+08	3.63099e+08	4.67682e+08	4.54597e+08	5.28892e+08	5.09468e+08	5.21006e+08	5.50491e+08	5.3253e+08	5.28615e+08	1.63963e+09	1.69297e+09	1.6163e+09	9.35063e+08	9.15028e+08	9.28728e+08	1.39395e+09	1.36829e+09	1.38102e+09	1.16751e+09	1.16072e+09	1.19766e+09	1.32128e+09	1.35773e+09	1.317e+09	8.8867e+08	9.21102e+08	9.62122e+08
447.384	33.059	2-(3-Hydroxy-3,7,11,15-tetramethylhexadecyl)-3,5,6-trimethyl-1,4-benzoquinone	C29 H50 O3	Lipids and lipid-like molecules	3.42948e+07	3.3e+07	3.39063e+07	3.17771e+07	3.81795e+07	3.68577e+07	3.5012e+07	3.6509e+07	3.70469e+07	3.69486e+07	3.88336e+07	3.75752e+07	2.84736e+07	2.87255e+07	2.88553e+07	2.701e+07	2.81095e+07	2.70509e+07	2.08684e+07	2.10816e+07	2.09693e+07	1.83285e+07	1.82111e+07	1.87756e+07	1.72261e+07	1.98775e+07	1.8784e+07	2.90128e+07	2.91024e+07	2.98419e+07
463.219	22.712	2-[(5R)-5-Methyl-5-vinyltetrahydro-2-furanyl]-2-propanyl 6-O-beta-D-xylopyranosyl-beta-D-mannopyranoside	C21 H36 O11	Organic oxygen compounds	2.42913e+06	2.76742e+06	2.59233e+06	2.87705e+06	3.66322e+06	3.46936e+06	3.84238e+06	3.58395e+06	3.9711e+06	3.59881e+06	3.91033e+06	3.64833e+06	3.79479e+06	3.87121e+06	4.08558e+06	5.83587e+06	6.61236e+06	6.28789e+06	5.19787e+06	5.66148e+06	4.96626e+06	3.84616e+06	3.77979e+06	3.89004e+06	4.91943e+06	4.60537e+06	4.6999e+06	3.69687e+06	4.07147e+06	4.29382e+06
144.102	0.929	2-Acetyl-5-pyrroline	C6 H9 N O	Organoheterocyclic compounds	6.75493e+07	6.82354e+07	6.88169e+07	5.05636e+07	5.96463e+07	5.98733e+07	1.45232e+08	1.31202e+08	1.30554e+08	5.023e+07	5.14682e+07	5.20456e+07	4.8126e+07	5.00531e+07	5.00942e+07	4.46804e+07	4.31263e+07	4.18069e+07	4.86485e+07	5.03267e+07	4.52253e+07	3.77851e+07	3.82402e+07	3.86156e+07	4.12936e+07	4.20602e+07	4.59578e+07	5.81788e+07	6.18247e+07	5.95066e+07
318.3	26.706	2-Amino-1,3,4-octadecanetriol	C18 H39 N O3	Lipids and lipid-like molecules	1.4581e+07	9.85807e+07	2.29905e+07	2.71603e+07	4.72179e+07	1.40328e+07	9.39116e+07	1.71569e+07	1.09356e+07	1.31795e+07	1.21363e+07	2.38901e+07	1.49811e+07	1.22971e+07	1.64627e+07	1.79164e+07	2.7054e+07	1.44218e+07	1.24588e+07	1.64962e+07	1.25757e+07	1.62155e+07	1.23324e+07	1.18458e+07	1.4213e+07	1.33431e+07	1.3765e+07	2.0794e+07	2.12064e+07	1.94006e+07
198.076	7.725	2-amino-3-hydroxy-4-methoxybenzoic acid methyl ester	C9 H11 N O4	Organic nitrogen compounds	5.19517e+06	5.31286e+06	5.87121e+06	512835	734350	786540	4.13488e+06	4.38895e+06	4.5585e+06	8.36898e+06	8.32772e+06	8.41245e+06	118838	118267	121005	156653	116663	121111	131082	136268	136970	161879	161682	196211	143358	155678	172004	1.81764e+06	2.11002e+06	1.98222e+06
130.05	1.457	2-Furoic acid	C5 H4 O3	Organoheterocyclic compounds	1.53217e+07	1.74131e+07	1.53543e+07	1.42834e+07	1.7567e+07	1.29219e+07	7.78692e+06	9.84321e+06	9.74076e+06	5.55845e+07	5.28782e+07	6.009e+07	2.0431e+08	2.05415e+08	2.09278e+08	1.82586e+08	1.83794e+08	1.78269e+08	1.821e+08	2.07497e+08	2.10473e+08	7.97843e+08	7.70965e+08	7.82318e+08	2.50134e+08	2.59101e+08	2.49211e+08	1.81468e+08	1.89293e+08	1.95276e+08
175.062	6.448	2-Isopropylmalic acid	C7 H12 O5	Organic acids and derivatives	7.81488e+06	7.82557e+06	7.80924e+06	8.44326e+06	9.78117e+06	9.31303e+06	3.38485e+06	3.56142e+06	3.77233e+06	1.44581e+07	1.40042e+07	1.40451e+07	3.3665e+07	3.42502e+07	3.38875e+07	3.19121e+07	3.17347e+07	3.08985e+07	4.45484e+07	4.13234e+07	4.32958e+07	4.36181e+07	4.02199e+07	4.4716e+07	3.23013e+07	2.85779e+07	3.13805e+07	2.09995e+07	2.21788e+07	2.40431e+07
301.182	31.377	2-Methoxyestradiol	C19 H26 O3	Lipids and lipid-like molecules	1.73918e+06	1.51093e+06	1.49311e+06	3.74256e+06	4.71995e+06	4.66595e+06	2.07963e+06	2.21181e+06	2.27307e+06	3.21939e+06	2.93972e+06	3.23846e+06	6.59678e+06	6.20665e+06	6.44851e+06	7.65369e+06	7.45622e+06	7.16568e+06	3.87063e+06	4.05499e+06	3.7395e+06	649759	645267	648759	3.78566e+07	3.81494e+07	3.80225e+07	7.16318e+06	7.29939e+06	7.12545e+06
205.036	1.684	2-methylcitric acid	C7 H10 O7	Organic acids and derivatives	6.55839e+06	5.72694e+06	6.10573e+06	5.79706e+06	7.52879e+06	7.19405e+06	5.15786e+06	5.6496e+06	5.88757e+06	9.34676e+06	8.52538e+06	9.39694e+06	9.91049e+06	1.06063e+07	1.03279e+07	8.22226e+06	7.58724e+06	7.46351e+06	7.92442e+06	7.30905e+06	8.6348e+06	6.08374e+06	6.26812e+06	6.16244e+06	6.75818e+06	7.47151e+06	7.09044e+06	6.60697e+06	7.36719e+06	7.07892e+06
531.319	31.072	21-O-b-d-Glucopyranosyl-18S-hydroxydihydroprotolichesterinate	C27 H48 O10	Lipids and lipid-like molecules	3.44095e+07	3.31649e+07	3.4667e+07	2.29461e+07	2.90245e+07	2.77883e+07	4.9511e+07	5.2857e+07	5.25074e+07	4.6917e+07	4.64977e+07	4.52138e+07	4.47723e+07	4.59856e+07	4.44371e+07	4.00334e+07	4.02086e+07	4.08016e+07	3.91172e+07	3.73846e+07	3.98197e+07	5.76785e+07	5.81259e+07	5.90719e+07	5.08992e+07	5.21287e+07	5.09851e+07	4.37402e+07	4.46687e+07	4.46783e+07
457.369	36.364	22a-Hydroxyerythrodiol	C30 H50 O3	Lipids and lipid-like molecules	1.17547e+08	1.16437e+08	1.20298e+08	8.16837e+07	9.88232e+07	9.51542e+07	4.58019e+07	4.65978e+07	4.65598e+07	4.37939e+07	4.1182e+07	4.24644e+07	2.22783e+07	2.4353e+07	2.20636e+07	1.2818e+07	1.20361e+07	1.25666e+07	9.20772e+06	8.90926e+06	8.76386e+06	7.70087e+06	7.80919e+06	7.60968e+06	7.29768e+06	6.92123e+06	7.0091e+06	4.30296e+07	4.16692e+07	3.83921e+07
467.352	33.557	24-methyl-lanost-8,24-dien-23S,26-lactone	C31 H46 O3	Lipids and lipid-like molecules	1.43159e+07	1.23866e+07	1.48306e+07	1.23386e+07	1.42356e+07	1.4592e+07	1.00679e+07	9.79549e+06	1.23995e+07	1.41591e+07	1.72624e+07	1.68615e+07	4.25995e+06	7.45155e+06	4.95185e+06	8.13009e+06	6.26958e+06	6.93862e+06	1.04171e+07	8.69437e+06	1.06277e+07	9.43427e+06	8.97556e+06	8.28476e+06	8.76756e+06	9.85156e+06	9.18797e+06	1.21021e+07	9.75772e+06	1.26982e+07
503.373	33.562	25-hydroxy-3-epitumulosic acid	C31 H50 O5	Lipids and lipid-like molecules	3.50997e+07	3.43365e+07	3.8302e+07	2.91443e+07	4.00017e+07	3.87049e+07	2.06995e+07	2.35895e+07	2.07263e+07	3.65125e+07	3.2498e+07	3.21384e+07	2.00019e+07	1.84913e+07	1.84884e+07	1.83608e+07	1.67336e+07	1.73465e+07	2.36315e+07	2.41538e+07	2.34843e+07	2.00664e+07	1.96864e+07	2.09832e+07	2.33276e+07	2.27607e+07	2.10575e+07	2.54548e+07	2.55672e+07	2.57013e+07
515.339	28.817	25-hydroxyporicoic acid H	C31 H48 O6	Lipids and lipid-like molecules	1.28905e+07	1.22345e+07	1.33673e+07	1.44005e+07	1.79071e+07	1.85248e+07	1.10484e+07	1.09288e+07	9.39378e+06	1.32598e+07	1.26863e+07	1.23636e+07	4.89723e+06	4.84048e+06	5.03593e+06	1.36182e+07	1.32352e+07	1.32989e+07	8.80268e+06	8.40052e+06	8.85924e+06	5.2213e+06	5.10516e+06	5.85308e+06	7.19812e+06	6.54431e+06	7.03483e+06	1.03456e+07	1.05032e+07	1.03671e+07
415.102	19.596	3'-Deoxyderhamnosylmaysin	C21 H18 O9	Phenylpropanoids and polyketides	7.94072e+06	7.45549e+06	7.93266e+06	4.9255e+06	7.00843e+06	6.76863e+06	1.11706e+07	1.14488e+07	1.24284e+07	9.59742e+06	9.36731e+06	8.96016e+06	1.09505e+07	1.16104e+07	1.0988e+07	1.19416e+07	1.16964e+07	1.1293e+07	5.19946e+06	4.57213e+06	5.22176e+06	7.14916e+06	6.72231e+06	6.62239e+06	5.29197e+06	5.32931e+06	4.4953e+06	7.49638e+06	8.3103e+06	9.59959e+06
219.102	22.071	3,4,5,6-Tetrahydro-6-hydroxymycomycin	C13 H14 O3	Lipids and lipid-like molecules	9.51799e+06	9.95642e+06	9.62694e+06	8.98525e+06	1.05556e+07	1.04184e+07	9.47304e+06	9.55921e+06	9.80123e+06	1.07056e+07	1.06861e+07	1.03131e+07	9.85147e+06	1.01228e+07	9.44207e+06	1.16852e+07	1.20872e+07	1.15205e+07	1.2105e+07	1.26844e+07	1.21601e+07	9.43746e+06	9.18127e+06	8.75165e+06	9.84202e+06	9.80551e+06	1.02473e+07	7.51608e+06	1.01266e+07	1.07854e+07
173.046	11.371	3,4,5-trihydroxycyclohex-1-ene-1-carboxylic acid	C7 H10 O5	Organic acids and derivatives	1.70892e+07	1.61087e+07	1.69626e+07	1.50507e+07	1.83221e+07	1.81182e+07	5.37094e+07	5.52023e+07	5.72123e+07	6.10726e+07	6.14003e+07	6.00723e+07	5.53135e+07	5.68941e+07	5.56662e+07	7.53619e+07	7.62491e+07	7.65291e+07	1.54895e+08	1.50106e+08	1.54039e+08	2.24494e+08	2.21088e+08	2.22424e+08	1.41588e+08	1.44696e+08	1.37655e+08	8.5937e+07	8.76862e+07	9.34511e+07
193.155	0.895	3,4,6-Trideoxy-3-(dimethylamino)hexose	C8 H17 N O3	Organic oxygen compounds	8.99391e+06	8.97192e+06	8.80663e+06	2.23981e+07	2.72285e+07	2.7006e+07	8.25217e+06	8.4077e+06	9.0927e+06	2.61018e+07	2.97501e+07	2.78232e+07	6.93753e+07	6.9066e+07	6.96551e+07	9.96651e+07	9.66402e+07	9.3318e+07	3.1967e+07	3.42098e+07	3.23858e+07	3.46844e+07	3.54609e+07	3.26221e+07	1.06236e+08	9.74188e+07	1.00378e+08	5.88128e+07	6.52537e+07	6.06839e+07
315.071	9.275	3,4,8,9,10-Pentahydroxy-2-(hydroxymethyl)-3,4,4a,10b-tetrahydropyrano[3,2-c]isochromen-6(2H)-one	C13 H14 O9	Phenylpropanoids and polyketides	1.03267e+07	9.56021e+06	9.71043e+06	9.39341e+06	1.24333e+07	1.23798e+07	1.92679e+07	1.92047e+07	1.90063e+07	1.57356e+07	1.73592e+07	1.71965e+07	1.11782e+07	1.36541e+07	1.2755e+07	1.49091e+07	1.29437e+07	1.33927e+07	2.22208e+07	2.38923e+07	2.14026e+07	4.07218e+07	4.50415e+07	4.28987e+07	1.65277e+07	1.8158e+07	1.36475e+07	1.73798e+07	1.9775e+07	1.97646e+07
139.039	11.475	3,4-Dihydroxybenzaldehyde	C7 H6 O3	Benzenoids	2.53585e+07	2.55788e+07	2.41506e+07	3.86939e+07	4.62306e+07	4.50005e+07	3.2272e+07	3.37524e+07	3.42514e+07	6.73539e+07	6.73896e+07	6.75492e+07	1.29979e+08	1.2969e+08	1.2956e+08	1.69929e+08	1.7178e+08	1.70155e+08	1.75602e+08	1.69051e+08	1.73619e+08	1.52631e+08	1.49907e+08	1.54958e+08	2.49616e+08	2.37182e+08	2.46021e+08	1.2555e+08	1.22725e+08	1.19512e+08
235.169	29.184	3,5-di-tert-Butyl-4-hydroxybenzaldehyde	C15 H22 O2	Benzenoids	2.58448e+08	2.59231e+08	2.55582e+08	2.54208e+08	2.5944e+08	2.63685e+08	2.63419e+08	2.58597e+08	2.63512e+08	2.62194e+08	2.63558e+08	2.6018e+08	2.57688e+08	2.62701e+08	2.67436e+08	2.66948e+08	2.62591e+08	2.68011e+08	2.65397e+08	2.68833e+08	2.71507e+08	2.79179e+08	2.77053e+08	2.81105e+08	2.70268e+08	2.79098e+08	2.76925e+08	2.60305e+08	2.67589e+08	2.67166e+08
449.11	11.283	3,5-Dihydroxy-2-(4-hydroxyphenyl)-4-oxo-3,4-dihydro-2H-chromen-7-yl hexopyranoside	C21 H22 O11	Phenylpropanoids and polyketides	1.42159e+07	1.367e+07	1.38389e+07	1.87609e+07	2.33893e+07	2.31446e+07	1.7133e+07	1.71556e+07	1.81023e+07	2.01003e+07	1.98741e+07	1.97741e+07	3.25313e+07	3.22752e+07	3.17034e+07	3.07023e+07	3.06569e+07	3.0981e+07	3.35306e+07	3.33272e+07	3.36995e+07	4.17276e+07	4.16831e+07	4.1265e+07	3.15785e+07	3.1693e+07	3.07669e+07	2.56224e+07	2.65842e+07	2.77706e+07
599.105	20.654	3,5-Dihydroxy-2-(4-hydroxyphenyl)-4-oxo-4H-chromen-7-yl 6-O-(3,4,5-trihydroxybenzoyl)-beta-D-glucopyranoside	C28 H24 O15	Phenylpropanoids and polyketides	5.01909e+06	5.1947e+06	5.64329e+06	6.42469e+06	9.1501e+06	7.53688e+06	9.74758e+06	1.00837e+07	9.9696e+06	9.14466e+06	9.05061e+06	8.79671e+06	8.84715e+06	1.11468e+07	9.18116e+06	5.87034e+06	3.83707e+06	4.76555e+06	1.60572e+07	1.49917e+07	1.78366e+07	1.33361e+07	1.30742e+07	1.38979e+07	4.14056e+07	4.61079e+07	4.60726e+07	1.38717e+07	1.42054e+07	1.5269e+07
243.124	21.492	3,8,9-trihydroxy-10-propyl-3,4,5,8,9,10-hexahydro-2H-oxecin-2-one	C12 H20 O5	Phenylpropanoids and polyketides	1.44637e+07	1.42726e+07	1.50907e+07	1.62039e+07	2.00949e+07	1.92976e+07	8.19671e+06	7.85821e+06	8.72281e+06	1.33401e+07	1.32301e+07	1.29344e+07	1.72803e+07	1.77265e+07	1.71553e+07	1.01787e+07	1.01882e+07	1.00326e+07	9.9132e+06	1.02192e+07	1.01424e+07	7.74251e+06	7.52387e+06	7.90796e+06	7.91621e+06	7.84918e+06	7.74193e+06	1.15164e+07	1.20915e+07	1.21563e+07
523.22	18.639	3-(4-{[1,3-Dihydroxy-1-(4-hydroxy-3-methoxyphenyl)-2-propanyl]oxy}-3-methoxyphenyl)propyl 6-deoxy-alpha-L-mannopyranoside	C26 H36 O11	Phenylpropanoids and polyketides	3.17628e+07	3.07021e+07	3.14346e+07	3.50346e+07	4.16226e+07	4.27674e+07	1.59031e+07	1.51915e+07	1.68045e+07	1.87659e+07	1.85323e+07	1.91091e+07	2.00668e+07	1.87717e+07	1.87214e+07	2.85083e+07	2.75647e+07	2.72117e+07	2.37306e+07	2.42516e+07	2.20219e+07	1.77916e+07	1.71378e+07	1.91575e+07	1.54914e+07	1.55679e+07	1.5777e+07	3.02533e+07	2.25638e+07	2.4113e+07
279.086	9.501	3-(5,7-dimethoxy-4-oxo-4H-chromen-2-yl)propanoic acid	C14 H14 O6	Phenylpropanoids and polyketides	825556	803335	909667	1.95076e+06	2.87306e+06	2.6914e+06	1.89284e+06	2.70682e+06	2.90913e+06	4.58743e+06	4.25072e+06	4.67155e+06	6.05404e+06	6.03158e+06	6.28749e+06	6.2045e+06	6.69252e+06	6.65347e+06	5.55991e+06	5.33891e+06	5.13378e+06	1.54448e+06	1.33366e+06	1.27528e+06	2.95001e+07	2.89371e+07	2.79345e+07	6.22959e+06	6.68616e+06	7.70288e+06
227.128	15.757	3-Acetyl-5-hexyl-4-hydroxy-2(5H)-furanone	C12 H18 O4	Organic oxygen compounds	3.71326e+06	3.757e+06	4.13147e+06	3.80004e+06	4.88966e+06	4.87914e+06	3.13251e+06	3.27861e+06	3.30607e+06	4.17441e+06	4.28036e+06	4.22423e+06	5.28495e+06	5.46362e+06	5.56964e+06	3.50673e+06	3.22891e+06	3.24809e+06	3.07979e+06	3.18193e+06	2.7971e+06	2.39519e+06	2.06158e+06	2.04611e+06	2.17729e+06	2.12039e+06	2.19813e+06	3.09711e+06	3.55669e+06	3.82629e+06
163.04	7.758	3-Coumaric acid	C9 H8 O3	Phenylpropanoids and polyketides	1.14259e+07	1.08549e+07	1.09774e+07	9.42059e+06	1.15204e+07	1.08664e+07	3.08386e+07	3.30006e+07	3.4898e+07	4.09837e+07	3.97022e+07	4.04509e+07	3.70859e+07	3.72491e+07	3.73307e+07	5.33084e+07	5.27506e+07	5.30346e+07	9.20024e+07	6.79292e+07	8.15232e+07	1.36029e+08	1.10707e+08	1.12941e+08	9.54283e+07	8.41901e+07	9.39141e+07	5.74472e+07	5.83041e+07	4.95074e+07
389.29	23.968	3-deoxyaureosurfactin	C21 H40 O6	Lipids and lipid-like molecules	5.68433e+06	5.84794e+06	6.14526e+06	4.68186e+06	5.81724e+06	4.95827e+06	4.99157e+06	5.09728e+06	5.41753e+06	3.24209e+06	3.39322e+06	3.12123e+06	3.50773e+06	3.49823e+06	3.2056e+06	2.6808e+06	2.89483e+06	2.88779e+06	2.13164e+06	2.33454e+06	2.09359e+06	1.84542e+06	1.63054e+06	1.8045e+06	2.23197e+06	2.07654e+06	2.23009e+06	3.35246e+06	3.53871e+06	3.75358e+06
311.124	8.854	3-formyl-L-tyrosinyl-L-threonine	C14 H18 N2 O6	Organic acids and derivatives	319035	349173	203278	889179	1.28231e+06	1.189e+06	1.64833e+06	1.76611e+06	1.87531e+06	1.00315e+06	874185	883293	1.58767e+07	1.64539e+07	1.65014e+07	4.89107e+06	4.65627e+06	4.59696e+06	6.02796e+06	7.08541e+06	6.34125e+06	6.2455e+06	6.13518e+06	5.87796e+06	1.09842e+06	1.1792e+06	1.08359e+06	3.37578e+06	3.89006e+06	4.38747e+06
159.067	9.714	3-Methyladipic acid	C7 H12 O4	Organic acids and derivatives	7.01793e+06	6.83148e+06	6.73837e+06	1.98025e+07	2.43135e+07	2.45256e+07	6.66584e+06	6.92514e+06	6.98299e+06	1.25039e+07	1.22087e+07	1.19763e+07	1.07832e+07	1.0965e+07	1.08291e+07	1.00837e+07	1.04218e+07	9.82257e+06	8.68048e+06	7.77816e+06	8.50172e+06	7.79681e+06	7.41142e+06	7.81716e+06	6.67288e+06	6.6509e+06	7.40412e+06	8.42348e+06	9.90352e+06	1.07264e+07
175.108	1.29	3-Methylcrotonylglycine	C7 H11 N O3	Organic acids and derivatives	1.55909e+07	1.09049e+07	1.35512e+07	6.27103e+06	1.08737e+07	9.22467e+06	6.77967e+06	6.3815e+06	6.78477e+06	3.06808e+07	2.51934e+07	3.31113e+07	4.00979e+08	3.95385e+08	3.92589e+08	1.73361e+08	1.72472e+08	1.81746e+08	7.7654e+08	7.33768e+08	7.64099e+08	1.33817e+09	1.32157e+09	1.32687e+09	8.91823e+08	8.9895e+08	8.49838e+08	3.85442e+08	4.04367e+08	4.38289e+08
167.056	4.695	3-Methylxanthine	C6 H6 N4 O2	Nucleosides, nucleotides and analogues	1.8641e+08	1.90993e+08	1.91874e+08	5.69045e+07	6.83114e+07	6.88678e+07	7.74738e+07	7.8096e+07	7.94817e+07	3.37844e+08	3.37598e+08	3.45114e+08	3.88749e+07	4.05529e+07	3.89245e+07	2.26678e+07	2.14532e+07	2.20852e+07	7.79747e+07	7.29752e+07	7.54339e+07	2.71013e+07	2.87935e+07	2.83671e+07	4.82976e+07	4.79723e+07	4.56043e+07	9.36511e+07	9.47802e+07	9.31713e+07
183.03	15.778	3-O-methylgallic acid	C8 H8 O5	Benzenoids	1.0147e+07	9.74996e+06	1.01919e+07	9.61953e+06	1.21215e+07	1.16942e+07	1.33483e+07	1.38264e+07	1.38923e+07	3.3233e+07	3.2679e+07	3.38025e+07	3.16075e+07	3.05673e+07	3.11094e+07	3.98214e+07	3.80221e+07	3.87721e+07	1.43901e+08	1.40589e+08	1.41552e+08	5.63987e+07	5.51068e+07	5.68262e+07	6.86749e+07	6.93566e+07	6.73849e+07	4.48804e+07	4.63048e+07	4.47853e+07
757.217	19.795	3-{[4,5-dihydroxy-6-(hydroxymethyl)-3-{[(2S,3R,4R,5R,6S)-3,4,5-trihydroxy-6-methyloxan-2-yl]oxy}oxan-2-yl]oxy}-5-hydroxy-2-(4-hydroxyphenyl)-7-{[3,4,5-trihydroxy-6-(hydroxymethyl)oxan-2-yl]oxy}-4H-chromen-4-one	C33 H40 O20	Phenylpropanoids and polyketides	1.9795e+08	1.84842e+08	1.94681e+08	2.02088e+08	2.26329e+08	2.46252e+08	3.83721e+08	3.99931e+08	4.0506e+08	4.13319e+08	4.0406e+08	4.03798e+08	6.456e+08	6.5915e+08	6.41574e+08	6.82566e+08	6.68832e+08	6.81892e+08	7.87636e+08	7.617e+08	7.75778e+08	1.08025e+09	9.41523e+08	9.38675e+08	7.11182e+08	7.13416e+08	6.98051e+08	5.33503e+08	5.71194e+08	6.00967e+08
281.14	10.844	4-(2,7-Dihydroxy-6-methyl-2-heptanyl)-3-hydroxybenzoic acid	C15 H22 O5	Benzenoids	3.26524e+07	3.1643e+07	3.24858e+07	2.29618e+07	2.80852e+07	2.75196e+07	3.38262e+07	3.49344e+07	3.57337e+07	2.98139e+07	2.96137e+07	3.0246e+07	2.91201e+07	2.92047e+07	2.8676e+07	2.04789e+07	1.99019e+07	2.0489e+07	1.52284e+07	1.48553e+07	1.5252e+07	1.5931e+07	1.6029e+07	1.66971e+07	2.42886e+07	2.30026e+07	2.36613e+07	2.46762e+07	2.52315e+07	2.56231e+07
389.217	10.614	4-(4-hydroxy-2,6,6-trimethyl-3-{[(2R,3R,4S,5S,6R)-3,4,5-trihydroxy-6-(hydroxymethyl)oxan-2-yl]oxy}cyclohex-1-en-1-yl)butan-2-one	C19 H32 O8	Lipids and lipid-like molecules	2.83899e+07	2.78993e+07	2.9282e+07	4.0882e+07	5.30335e+07	5.17578e+07	1.82022e+07	1.84986e+07	2.03611e+07	3.13798e+07	3.11671e+07	3.15011e+07	4.71917e+07	4.91925e+07	4.96248e+07	3.74329e+07	3.85351e+07	3.90655e+07	4.75569e+07	4.73836e+07	4.57542e+07	3.43652e+07	3.17151e+07	3.31113e+07	2.85428e+07	2.90638e+07	2.87037e+07	3.12793e+07	3.61028e+07	3.80592e+07
327.159	21.15	4-[(3S)-7-hydroxy-8-(3-methylbut-2-en-1-yl)-3,4-dihydro-2H-1-benzopyran-3-yl]benzene-1,3-diol	C20 H22 O4	Phenylpropanoids and polyketides	3.41118e+07	3.28086e+07	3.41676e+07	3.43138e+07	4.1834e+07	4.13953e+07	2.08614e+07	2.19147e+07	2.17355e+07	2.93247e+07	2.85558e+07	2.96302e+07	2.47721e+07	2.59594e+07	2.51072e+07	2.44252e+07	2.33484e+07	2.39107e+07	1.7181e+07	1.93527e+07	1.87668e+07	1.48704e+07	1.37382e+07	1.39301e+07	1.919e+07	1.87414e+07	1.88224e+07	2.34894e+07	2.53077e+07	2.61096e+07
519.188	21.284	4-[4-(4-Hydroxy-3-methoxyphenyl)tetrahydro-1H,3H-furo[3,4-c]furan-1-yl]-2-methoxyphenyl hexopyranoside	C26 H32 O11	Phenylpropanoids and polyketides	9.68374e+06	9.70639e+06	1.09438e+07	1.01982e+07	1.2237e+07	1.33218e+07	4.92076e+06	6.20665e+06	5.11383e+06	5.9776e+06	5.62935e+06	5.68799e+06	3.63861e+06	4.41785e+06	4.16281e+06	7.99542e+06	8.24967e+06	8.36451e+06	5.9917e+06	5.19271e+06	5.02274e+06	5.3134e+06	5.45371e+06	5.71643e+06	4.57907e+06	4.97726e+06	4.71844e+06	6.53797e+06	6.60416e+06	7.17493e+06
146.081	2.684	4-Acetamidobutanoic acid	C6 H11 N O3	Organic acids and derivatives	891671	451129	992531	325717	1.08198e+06	1.25327e+06	1.20307e+06	1.12124e+06	1.11493e+06	3.55922e+06	3.50483e+06	3.54942e+06	1.22952e+07	1.24223e+07	1.26725e+07	1.12471e+07	1.10978e+07	1.17613e+07	2.1055e+07	2.15641e+07	2.11745e+07	3.48559e+07	3.57332e+07	3.67764e+07	3.72666e+07	3.68831e+07	3.54419e+07	9.52034e+06	1.35961e+07	1.24065e+07
110.06	1.494	4-Aminophenol	C6 H7 N O	Benzenoids	8.8628e+06	8.47613e+06	8.48858e+06	8.08355e+06	9.58298e+06	1.0312e+07	1.42644e+07	1.42949e+07	1.43119e+07	1.6014e+07	1.60897e+07	1.60903e+07	2.48099e+07	2.5073e+07	2.5742e+07	2.30572e+07	2.43004e+07	2.33099e+07	2.02444e+07	2.02117e+07	1.93482e+07	2.64749e+07	2.391e+07	2.62272e+07	3.24927e+07	3.3042e+07	3.31789e+07	1.8811e+07	1.86138e+07	1.84889e+07
237.221	33.008	4-cadinen-11,13-diol	C16 H28 O	Lipids and lipid-like molecules	1.76122e+08	1.81836e+08	1.80927e+08	1.82092e+08	1.83872e+08	1.85577e+08	1.87879e+08	1.9527e+08	1.93205e+08	1.94546e+08	1.93274e+08	1.84583e+08	1.8995e+08	1.94923e+08	1.91829e+08	1.98616e+08	1.95656e+08	1.94891e+08	2.07262e+08	1.9782e+08	2.01717e+08	2.03869e+08	2.08013e+08	2.10333e+08	2.07863e+08	2.33499e+08	2.35202e+08	1.76684e+08	1.9909e+08	2.0315e+08
165.055	11.462	4-Coumaric acid	C9 H8 O3	Phenylpropanoids and polyketides	9.72525e+06	9.23189e+06	9.1014e+06	7.55077e+06	8.46563e+06	8.26147e+06	9.44044e+06	1.08401e+07	5.12912e+06	1.2839e+07	2.06563e+07	2.09858e+07	3.03034e+07	2.94157e+07	2.9881e+07	4.28729e+07	4.38834e+07	4.25861e+07	4.66782e+07	4.56235e+07	4.52116e+07	4.16121e+07	4.16993e+07	4.30574e+07	5.0667e+07	4.88503e+07	4.99413e+07	2.80682e+07	2.8675e+07	2.94734e+07
163.112	24.161	4-Ethylphenylacetone	C11 H14 O	Benzenoids	4.64344e+06	4.55585e+06	4.77253e+06	5.61086e+06	7.86581e+06	7.61563e+06	2.40678e+06	3.85928e+06	4.02259e+06	6.99696e+06	6.44542e+06	7.18482e+06	1.20275e+07	1.26432e+07	1.13741e+07	1.01734e+07	1.06042e+07	1.11098e+07	1.31203e+07	1.39552e+07	1.36867e+07	1.13061e+07	1.0805e+07	1.0697e+07	9.28546e+06	8.80174e+06	8.94801e+06	8.54425e+06	8.06938e+06	1.24039e+07
146.092	1.313	4-Guanidinobutyric acid	C5 H11 N3 O2	Organic acids and derivatives	2.52957e+06	2.05841e+06	2.6278e+06	1.96945e+06	2.73486e+06	2.67555e+06	1.0184e+06	1.00813e+06	1.02096e+06	5.77287e+06	5.07202e+06	5.88086e+06	1.32413e+07	1.31362e+07	1.30972e+07	1.00923e+07	1.05588e+07	1.00224e+07	1.64384e+07	1.54559e+07	1.60019e+07	2.8585e+07	2.85149e+07	2.89495e+07	1.84563e+07	1.95957e+07	1.87019e+07	1.03914e+07	1.03963e+07	1.16633e+07
123.044	17.023	4-Hydroxybenzaldehyde	C7 H6 O2	Benzenoids	1.7873e+08	1.69033e+08	1.78874e+08	2.19159e+08	2.80357e+08	2.77535e+08	2.73761e+08	2.74879e+08	2.80595e+08	3.87275e+08	3.84128e+08	3.96437e+08	5.36139e+08	5.37961e+08	5.37872e+08	5.52708e+08	5.19662e+08	5.28632e+08	6.67267e+08	6.33688e+08	6.59128e+08	7.00218e+08	7.18852e+08	7.02066e+08	6.2679e+08	6.22612e+08	6.31739e+08	4.60536e+08	4.7717e+08	4.70692e+08
137.025	6.389	4-Hydroxybenzoic acid	C7 H6 O3	Benzenoids	2.80819e+07	2.75992e+07	2.87562e+07	2.42703e+07	2.73073e+07	2.58693e+07	1.95453e+07	1.9467e+07	2.05882e+07	2.16155e+07	2.13483e+07	2.08799e+07	2.20954e+07	2.18133e+07	2.06172e+07	1.43364e+07	1.43839e+07	1.50407e+07	1.6536e+07	1.50485e+07	1.59399e+07	1.37666e+07	1.03809e+07	1.29741e+07	1.13911e+07	9.03433e+06	1.08599e+07	1.84321e+07	1.84799e+07	1.90253e+07
146.06	6.32	4-Indolecarbaldehyde	C9 H7 N O	Organoheterocyclic compounds	390252	351331	344603	705147	690939	896351	486597	729187	764552	1.24337e+06	1.38356e+06	1.87718e+06	3.43238e+06	3.45174e+06	3.36432e+06	5.41997e+06	6.36686e+06	6.26172e+06	1.22164e+07	8.731e+06	1.28143e+07	2.39616e+07	1.49287e+07	2.27429e+07	6.96433e+06	6.98739e+06	6.87045e+06	5.65397e+06	5.92759e+06	6.22284e+06
229.086	26.624	4-methoxy-6-[(E)-2-phenylethenyl]-2H-pyran-2-one	C14 H12 O3	Phenylpropanoids and polyketides	239686	174811	254279	1.3138e+06	1.53405e+06	1.31162e+06	130399	117047	141782	312294	362422	338666	5.3046e+06	5.38759e+06	5.12242e+06	739955	655501	716244	1.91823e+06	1.36655e+06	1.3845e+06	560274	443532	427947	7.7586e+06	9.9528e+06	2.81654e+07	1.59327e+06	1.67068e+06	3.99581e+06
169.049	8.198	4-Methoxysalicylic acid	C8 H8 O4	Benzenoids	5.83933e+06	5.77658e+06	5.32582e+06	7.73243e+06	9.48779e+06	8.79335e+06	6.39642e+06	6.88659e+06	6.8599e+06	1.58081e+07	1.63998e+07	1.66803e+07	3.92813e+07	4.07038e+07	4.02245e+07	6.38415e+07	6.22386e+07	6.37413e+07	6.78452e+07	7.05367e+07	6.75718e+07	6.90904e+07	6.62804e+07	6.9673e+07	5.65104e+07	5.35728e+07	5.43248e+07	3.98793e+07	3.9894e+07	4.07253e+07
282.279	33.9	4-methyl-7,11-heptadecadienal	C18 H32 O	Lipids and lipid-like molecules	7.7764e+08	8.60452e+08	8.13879e+08	7.2522e+08	8.90197e+08	8.92317e+08	5.55004e+08	5.94481e+08	5.45671e+08	8.69944e+08	9.64044e+08	7.84602e+08	5.31248e+08	4.81171e+08	4.99395e+08	1.08512e+09	1.03644e+09	9.04796e+08	5.40383e+08	6.10244e+08	5.1056e+08	9.50299e+08	1.06821e+09	9.60171e+08	6.46569e+08	5.65828e+08	6.3117e+08	2.04891e+09	2.27749e+09	2.5653e+09
177.055	25.77	4-Methylumbelliferone hydrate	C10 H8 O3	Phenylpropanoids and polyketides	1.09335e+07	1.11728e+07	1.12945e+07	5.95125e+06	7.16286e+06	6.83416e+06	2.41499e+06	2.28488e+06	2.45132e+06	1.60734e+07	1.64841e+07	1.62788e+07	2.36013e+06	2.55932e+06	2.47974e+06	1.06211e+07	1.06945e+07	1.07059e+07	4.93601e+06	5.06777e+06	4.94125e+06	5.90044e+07	5.9193e+07	5.87802e+07	2.51359e+06	2.28523e+06	2.76549e+06	1.25455e+07	1.25441e+07	1.23431e+07
183.03	6.353	4-O-Methylgallic acid	C8 H8 O5	Benzenoids	2.16274e+07	2.12623e+07	2.13348e+07	2.18416e+07	2.66863e+07	2.6595e+07	1.54917e+07	1.57371e+07	1.58383e+07	4.05855e+07	4.05251e+07	4.03176e+07	3.86763e+07	4.0288e+07	3.94225e+07	2.87755e+07	3.09673e+07	3.08368e+07	7.0706e+07	5.8268e+07	7.02809e+07	4.05293e+07	2.47065e+07	3.95846e+07	6.85904e+07	6.40764e+07	6.79314e+07	3.67878e+07	3.71255e+07	3.92723e+07
245.138	30.94	4-oxododecanedioic acid	C12 H20 O5	Organic acids and derivatives	1.23559e+07	1.22329e+07	1.28924e+07	1.22738e+07	1.45891e+07	1.49741e+07	1.2321e+07	1.274e+07	1.35705e+07	1.76838e+07	1.84916e+07	1.80436e+07	1.80888e+07	1.88604e+07	1.80786e+07	1.51453e+07	1.49164e+07	1.52547e+07	1.42998e+07	1.46966e+07	1.39136e+07	9.00047e+06	8.85487e+06	9.51234e+06	1.03421e+07	9.96187e+06	1.03445e+07	1.30512e+07	1.33264e+07	1.38327e+07
128.036	1.462	4-Oxoproline	C5 H7 N O3	Organic acids and derivatives	1.94954e+07	2.14888e+07	1.95355e+07	1.83448e+07	2.24621e+07	2.16634e+07	1.64911e+07	1.83412e+07	1.80063e+07	5.63372e+07	5.59646e+07	6.17167e+07	2.01644e+08	1.96469e+08	2.0104e+08	1.75282e+08	1.72784e+08	1.6964e+08	2.00313e+08	2.00934e+08	1.98294e+08	7.29253e+08	7.20314e+08	6.97468e+08	2.61975e+08	2.59462e+08	2.5536e+08	1.9599e+08	2.00138e+08	2.05474e+08
533.131	18.303	4H-1-Benzopyran-4-one, 6,8-di-beta-D-arabinopyranosyl-5,7-dihydroxy-2-(4-hydroxyphenyl)-	C25 H26 O13	Phenylpropanoids and polyketides	1.45519e+08	1.36261e+08	1.44286e+08	1.08941e+08	1.40303e+08	1.3225e+08	2.69276e+08	2.85221e+08	2.85064e+08	2.84104e+08	2.73539e+08	2.73885e+08	1.53376e+08	1.60258e+08	1.53683e+08	3.12885e+08	3.07393e+08	3.12829e+08	2.95046e+08	2.85853e+08	2.90849e+08	2.99081e+08	2.89886e+08	3.04636e+08	2.51268e+08	2.5348e+08	2.52012e+08	2.29624e+08	2.37893e+08	2.45523e+08
331.154	20.165	5'-(furan-3-yl)-4a-hydroxy-2,5-dimethyl-3,4,4a,7,8,8a-hexahydro-2H-spiro[naphthalene-1,3'-oxolane]-2',7-dione	C19 H22 O5	Organic oxygen compounds	1.17164e+07	1.1117e+07	1.2711e+07	1.34109e+07	1.71716e+07	1.65576e+07	1.6235e+07	1.61176e+07	1.67393e+07	1.72067e+07	1.71164e+07	1.75021e+07	1.7135e+07	1.79124e+07	1.76296e+07	2.10896e+07	2.09517e+07	2.14871e+07	2.06228e+07	2.05139e+07	2.06711e+07	2.15331e+07	2.04169e+07	2.35862e+07	1.70815e+07	1.69798e+07	1.81433e+07	1.76137e+07	1.83656e+07	1.94489e+07
593.152	20.659	5,7-Dihydroxy-2-(4-hydroxyphenyl)-4-oxo-4H-chromen-3-yl 6-O-(6-deoxyhexopyranosyl)hexopyranoside	C27 H30 O15	Phenylpropanoids and polyketides	1.72732e+08	1.64129e+08	1.71559e+08	2.38648e+08	3.10217e+08	2.92379e+08	2.34163e+08	2.45845e+08	2.51965e+08	4.13742e+08	3.93684e+08	3.95746e+08	3.38933e+08	3.5964e+08	3.42853e+08	3.0912e+08	2.93616e+08	2.97045e+08	4.3761e+08	4.20176e+08	4.2972e+08	5.54184e+08	5.35713e+08	5.50934e+08	7.66977e+08	7.6083e+08	7.7153e+08	3.74327e+08	3.59629e+08	4.06599e+08
595.166	14.939	5,7-Dihydroxy-2-(4-hydroxyphenyl)-6,8-bis[3,4,5-trihydroxy-6-(hydroxymethyl)tetrahydro-2H-pyran-2-yl]-4H-chromen-4-one	C27 H30 O15	Phenylpropanoids and polyketides	8.61637e+06	6.98129e+06	8.24692e+06	7.07724e+06	9.2932e+06	9.16403e+06	7.07352e+06	7.76117e+06	7.71858e+06	1.22009e+07	850336	1.23038e+07	2.02155e+07	2.18236e+07	2.09651e+07	1.60922e+07	1.46884e+07	1.51225e+07	1.35589e+07	1.29324e+07	1.34117e+07	1.12184e+07	1.07327e+07	1.12386e+07	1.16648e+07	1.11529e+07	1.15314e+07	1.11165e+07	1.21135e+07	1.28545e+07
177.02	11.598	5,7-DIHYDROXYCOUMARIN	C9 H6 O4	Phenylpropanoids and polyketides	7.19256e+07	7.04408e+07	7.23591e+07	7.60253e+07	9.4297e+07	9.49252e+07	8.82749e+07	8.87076e+07	9.13094e+07	1.21104e+08	1.22267e+08	1.21134e+08	1.19395e+08	1.28246e+08	1.20043e+08	1.15574e+08	1.21361e+08	1.20731e+08	1.09748e+08	1.05727e+08	1.04765e+08	1.31058e+08	1.20141e+08	1.31209e+08	1.07427e+08	1.06392e+08	1.0578e+08	1.0195e+08	1.0785e+08	1.09094e+08
209.081	23.434	5-(3,4-Dihydroxybenzyl)dihydro-2(3H)-furanone	C11 H12 O4	Phenylpropanoids and polyketides	5.85131e+06	5.78728e+06	5.90072e+06	5.66572e+06	6.18703e+06	6.39704e+06	4.5802e+06	5.26796e+06	5.26204e+06	7.04487e+06	7.06846e+06	6.60105e+06	6.30506e+06	6.59284e+06	6.55092e+06	6.29893e+06	6.7989e+06	7.1385e+06	5.9999e+06	5.60657e+06	5.6139e+06	5.16999e+06	5.03892e+06	5.34145e+06	4.47992e+06	4.679e+06	4.78426e+06	5.14763e+06	5.34078e+06	5.94849e+06
275.092	13.97	5-[(E)-2-(3,5-dihydroxyphenyl)ethenyl]-2-methoxybenzene-1,3-diol	C15 H14 O5	Phenylpropanoids and polyketides	3.3628e+06	3.28041e+06	3.29402e+06	6.96868e+06	8.37387e+06	8.23405e+06	5.9444e+06	5.96992e+06	6.24245e+06	1.17729e+07	1.16184e+07	1.18476e+07	1.80861e+07	1.89838e+07	1.86917e+07	4.5228e+07	4.40658e+07	4.43653e+07	3.77297e+07	3.72e+07	3.6958e+07	4.11144e+07	4.03705e+07	4.10906e+07	4.46384e+07	4.43423e+07	4.31606e+07	2.23438e+07	2.43126e+07	2.49834e+07
335.078	12.856	5-CAFFEOYLSHIKIMIC ACID	C16 H16 O8	Phenylpropanoids and polyketides	442910	454965	457590	454553	501309	531790	894670	1.54826e+06	1.99019e+06	872546	2.13534e+06	2.49424e+06	1.70865e+06	3.00108e+06	2.82164e+06	3.16042e+06	2.9833e+06	3.32624e+06	4.81872e+07	4.50781e+07	4.80954e+07	9.67272e+06	9.89773e+06	1.0033e+07	7.58299e+06	8.72459e+06	7.57579e+06	8.46679e+06	8.38467e+06	9.88251e+06
219.078	7.051	5-Hydroxytryptophan	C11 H12 N2 O3	Organic acids and derivatives	1.75459e+07	1.47107e+07	1.4738e+07	2.71367e+06	2.99766e+06	2.97352e+06	2.8781e+07	3.05205e+07	3.04611e+07	9.59879e+06	8.77936e+06	9.68296e+06	67890.5	71663	70285.6	110112	74860.1	80308	74312.4	67353.9	66755.4	87341.7	96324.8	95119.2	82470.5	74012.6	82395.7	8.38033e+06	8.37344e+06	8.91861e+06
501.357	32.529	5α-hydroxy-3,4-seco-lanosta-4(28),8,24-triene-3,21-dioic acid 3-methyl ester	C31 H48 O5	Lipids and lipid-like molecules	2.51927e+07	2.38459e+07	2.47489e+07	1.27333e+07	1.64869e+07	1.65988e+07	5.29569e+06	6.0077e+06	6.40735e+06	1.18669e+07	1.12057e+07	1.15516e+07	1.18283e+07	1.22347e+07	1.21288e+07	5.92988e+06	5.94741e+06	5.98315e+06	8.13271e+06	8.13472e+06	8.29748e+06	7.14549e+06	7.07615e+06	7.12201e+06	9.45222e+06	9.42325e+06	8.98564e+06	1.16832e+07	1.18202e+07	1.2463e+07
132.102	2.831	6-Aminocaproic acid	C6 H13 N O2	Organic acids and derivatives	568556	822091	1.62208e+06	1.86569e+06	1.0638e+06	969780	1.15933e+06	1.14676e+06	1.26965e+06	5.61363e+06	5.35436e+06	5.49825e+06	1.65318e+07	1.95232e+07	1.60639e+07	6.4873e+06	6.66155e+06	7.46547e+06	2.18176e+07	2.11104e+07	2.17014e+07	2.66131e+07	2.66959e+07	2.72611e+07	6.10489e+06	8.65729e+06	7.56703e+06	8.37867e+06	8.83975e+06	9.35526e+06
165.02	8.565	6-formylsalicylic acid	C8 H6 O4	Benzenoids	4.54965e+06	4.5902e+06	4.45281e+06	4.17041e+06	4.42796e+06	5.3145e+06	7.62718e+06	6.53329e+06	6.32991e+06	9.69114e+06	9.6968e+06	1.00196e+07	1.33636e+07	1.36851e+07	1.29649e+07	2.03869e+07	2.04227e+07	2.02872e+07	1.35569e+07	1.45194e+07	1.31772e+07	9.01026e+06	9.68171e+06	9.83698e+06	2.67294e+07	2.91042e+07	2.55595e+07	1.16689e+07	1.25667e+07	1.22353e+07
295.19	26.201	6-Gingerol	C17 H26 O4	Phenylpropanoids and polyketides	1.4928e+07	1.49209e+07	1.51221e+07	1.49239e+07	1.78056e+07	1.70837e+07	1.30888e+07	1.31479e+07	1.33367e+07	1.42125e+07	1.43472e+07	1.43519e+07	1.56336e+07	1.57827e+07	1.56601e+07	9.27698e+06	9.45667e+06	9.54315e+06	1.10503e+07	1.16264e+07	1.17014e+07	8.6513e+06	8.95777e+06	9.10717e+06	9.02149e+06	9.07872e+06	9.08965e+06	1.27206e+07	1.32366e+07	1.26886e+07
202.072	0.879	6-hydroxyenamidin	C8 H13 N O5	Organic nitrogen compounds	5.14262e+06	4.98622e+06	5.21997e+06	4.50968e+06	5.02562e+06	4.77634e+06	6.87707e+06	7.6143e+06	7.88482e+06	7.33811e+06	7.24907e+06	7.51522e+06	6.62343e+06	6.47576e+06	5.68297e+06	8.91728e+06	8.87007e+06	8.07729e+06	7.0354e+06	6.85751e+06	5.68069e+06	6.93002e+06	6.30423e+06	7.22395e+06	7.02247e+06	6.90797e+06	7.85943e+06	6.41058e+06	5.30865e+06	6.09755e+06
331.068	4.664	6-O-Galloyl-glucose	C13 H16 O10	Phenylpropanoids and polyketides	1.34903e+07	1.3481e+07	1.31116e+07	1.60454e+07	2.08811e+07	2.08401e+07	1.43491e+07	1.45253e+07	1.42425e+07	2.73947e+07	2.63101e+07	2.70428e+07	3.39325e+07	3.34788e+07	3.36507e+07	3.27748e+07	3.31196e+07	3.25291e+07	6.31122e+07	6.32078e+07	5.60721e+07	5.23384e+07	5.93363e+07	5.0412e+07	3.32396e+07	3.43506e+07	2.81434e+07	2.95883e+07	3.14025e+07	2.77917e+07
259.013	0.825	6-O-Sulfo-α-D-galactopyranose	C6 H12 O9 S	Organic oxygen compounds	3.34289e+07	3.19798e+07	3.1334e+07	4.21793e+07	4.57906e+07	4.59425e+07	1.21311e+07	1.20851e+07	1.23864e+07	2.33804e+07	2.33862e+07	2.35211e+07	1.62931e+07	1.5865e+07	1.57397e+07	1.767e+07	1.6118e+07	1.92059e+07	1.18891e+07	1.25164e+07	1.12305e+07	9.89563e+06	8.70207e+06	7.31674e+06	1.46481e+07	1.46882e+07	1.49694e+07	2.09273e+07	1.88333e+07	1.91849e+07
439.068	20.964	6a,12b-Dihydro-3,10,11,12-tetrahydroxy-6- (3,4,5-trihydroxyphenyl) - [ 2 ] benzopyrano [ 3,4-c ] benzopyran-8 (6H) -one	C22 H16 O10	Phenylpropanoids and polyketides	3.32532e+06	3.59946e+06	3.37894e+06	3.43927e+06	4.92209e+06	5.28255e+06	5.63146e+06	5.1943e+06	4.56827e+06	6.33905e+06	6.52325e+06	6.65684e+06	1.07425e+07	1.05381e+07	1.08221e+07	1.4564e+07	1.2723e+07	1.50689e+07	9.81158e+06	9.34796e+06	9.92391e+06	7.11916e+06	7.07271e+06	7.39436e+06	1.11619e+07	1.07649e+07	9.77082e+06	7.73533e+06	7.49634e+06	8.02232e+06
191.035	20.179	7,8-Dihydroxy-4-methylcoumarin	C10 H8 O4	Phenylpropanoids and polyketides	3.95563e+07	3.98969e+07	4.08639e+07	8.87995e+06	1.06457e+07	1.01453e+07	3.18364e+07	3.21064e+07	3.08213e+07	2.4571e+07	2.45422e+07	2.44034e+07	2.28247e+06	2.17945e+06	2.18604e+06	1.16456e+06	1.24303e+06	1.74098e+06	669375	1.52362e+06	1.44725e+06	563988	607549	1.53868e+06	2.27267e+06	2.2563e+06	2.15602e+06	1.21341e+07	1.2047e+07	1.2075e+07
331.154	16.73	7-(3,4-dihydroxyphenyl)-5-hydroxy-1-(4-hydroxyphenyl)heptan-3-one	C19 H22 O5	Phenylpropanoids and polyketides	3.37233e+07	3.3328e+07	3.54477e+07	3.40347e+07	4.08626e+07	3.99312e+07	3.98204e+07	4.01532e+07	4.27034e+07	4.94345e+07	4.85909e+07	4.83375e+07	4.54338e+07	4.62228e+07	4.56507e+07	4.28763e+07	4.47356e+07	4.37914e+07	4.48553e+07	4.61753e+07	4.40929e+07	3.75456e+07	3.74323e+07	3.61943e+07	4.34365e+07	4.1953e+07	4.15552e+07	3.63739e+07	4.28097e+07	4.34296e+07
531.144	22.538	7-({3-O-(β-D-Glucopyranosyl)-2-O-[(2E)-3-(4-hydroxyphenyl)-2-propenoyl]-β-D-glucopyranosyl}oxy)-5-hydroxy-2-(4-hydroxyphenyl)-4-oxo-4H-chromen-3-yl 2-O-(6-deoxy-α-L-mannopyranosyl)-β-D-glucopyranoside	C48 H56 O27	Phenylpropanoids and polyketides	1.02008e+07	9.97072e+06	1.00418e+07	1.41243e+07	1.71747e+07	1.64938e+07	1.76892e+07	1.93132e+07	1.84997e+07	1.59298e+07	1.52489e+07	1.62881e+07	1.53202e+07	1.50179e+07	1.44689e+07	1.38474e+07	1.34476e+07	1.35611e+07	3.21212e+07	3.30297e+07	3.38657e+07	2.20553e+07	2.16927e+07	2.1987e+07	2.35101e+07	2.43533e+07	2.48596e+07	5.84861e+06	1.8941e+07	1.91897e+07
441.338	34.088	7-dehydroporiferasterol peroxide	C29 H46 O3	Lipids and lipid-like molecules	1.15006e+07	1.13159e+07	1.18514e+07	1.1482e+07	1.38444e+07	1.35006e+07	5.46093e+06	5.61678e+06	5.45878e+06	6.75728e+06	5.84828e+06	6.03517e+06	2.05324e+06	2.01681e+06	1.9796e+06	1.80129e+06	1.86716e+06	1.94342e+06	1.618e+06	1.77974e+06	1.54023e+06	1.54113e+06	1.42981e+06	1.42863e+06	1.93242e+06	1.95968e+06	2.03403e+06	5.33445e+06	4.89611e+06	4.40401e+06
163.039	6.385	7-Hydroxycoumarine	C9 H6 O3	Phenylpropanoids and polyketides	2.66269e+06	2.63252e+06	2.9243e+06	1.79301e+06	2.09843e+06	3.07543e+06	6.13991e+06	8.17708e+06	6.99298e+06	1.15455e+07	1.12577e+07	1.13491e+07	1.04197e+07	1.04014e+07	1.03553e+07	1.98551e+07	2.04343e+07	2.13465e+07	2.32048e+07	2.17314e+07	2.36548e+07	5.48088e+07	4.40106e+07	5.48208e+07	3.45642e+07	2.95271e+07	3.44194e+07	1.7849e+07	1.82372e+07	2.02076e+07
166.072	1.744	7-Methylguanine	C6 H7 N5 O	Nucleosides, nucleotides and analogues	1.98833e+07	1.17302e+07	1.25563e+07	7.84291e+06	1.03133e+07	1.00238e+07	2.97954e+07	3.00072e+07	3.11989e+07	1.46632e+07	1.5026e+07	1.63019e+07	1.70743e+07	1.86247e+07	1.68411e+07	1.57399e+07	1.65467e+07	1.65614e+07	1.2102e+07	9.96807e+06	1.27392e+07	3.16766e+07	3.46793e+07	3.33485e+07	2.75168e+07	2.72353e+07	2.51417e+07	1.61195e+07	1.86473e+07	1.85919e+07
293.211	23.68	8-{3-Oxo-2-[(2E)-2-penten-1-yl]-1-cyclopenten-1-yl}octanoic acid	C18 H28 O3	Lipids and lipid-like molecules	7.00935e+06	7.38091e+06	7.31591e+06	8.30649e+06	9.27172e+06	9.74705e+06	5.35749e+06	5.27822e+06	4.9179e+06	6.48621e+06	7.23521e+06	6.84996e+06	2.07673e+06	6.65941e+06	7.1819e+06	6.08302e+06	5.98017e+06	5.78651e+06	3.20745e+06	4.91886e+06	4.81214e+06	2.7773e+06	4.09904e+06	3.51499e+06	3.52749e+06	2.02985e+06	3.57512e+06	5.55895e+06	6.56472e+06	6.10115e+06
315.255	28.515	9,10-Dihydroxystearic acid	C18 H36 O4	Lipids and lipid-like molecules	6.51037e+07	6.45508e+07	6.23377e+07	6.97503e+07	8.54127e+07	8.21419e+07	4.57101e+07	4.70871e+07	4.78912e+07	6.54287e+07	6.51229e+07	6.60358e+07	7.34197e+07	7.43826e+07	7.43537e+07	5.71012e+07	5.56192e+07	5.52403e+07	3.90477e+07	4.1082e+07	3.75746e+07	2.75605e+07	2.74958e+07	2.78767e+07	6.18899e+07	6.36022e+07	6.38891e+07	5.68829e+07	5.99512e+07	5.83949e+07
280.264	32.704	9,12-Octadecadienamide	C18 H33 N O	Lipids and lipid-like molecules	9.81354e+06	8.49198e+06	9.95974e+06	9.56284e+06	1.07434e+07	1.12335e+07	7.04369e+06	8.06779e+06	7.56768e+06	9.70819e+06	1.042e+07	1.12145e+07	6.65412e+06	6.97975e+06	6.91515e+06	1.13165e+07	1.24747e+07	1.11462e+07	4.94082e+06	5.81027e+06	7.0033e+06	1.24992e+07	1.13311e+07	1.13724e+07	8.729e+06	7.36688e+06	8.51872e+06	2.0993e+07	2.18862e+07	2.50414e+07
295.227	29.893	9-Oxo-10(E),12(E)-octadecadienoic acid	C18 H30 O3	Lipids and lipid-like molecules	1.0334e+08	9.97081e+07	1.02042e+08	1.03447e+08	1.25386e+08	1.2412e+08	1.10053e+08	1.13028e+08	1.14395e+08	1.25896e+08	1.23699e+08	1.22511e+08	1.36639e+08	1.40437e+08	1.37584e+08	1.081e+08	1.09333e+08	1.09339e+08	9.72625e+07	9.62484e+07	9.75146e+07	7.69019e+07	7.80242e+07	7.90877e+07	9.22194e+07	9.45469e+07	9.0736e+07	1.08489e+08	1.11061e+08	1.10402e+08
295.227	29.717	9-Oxo-ODE	C18 H30 O3	Lipids and lipid-like molecules	4.4825e+07	4.28926e+07	4.33617e+07	4.88181e+07	5.8364e+07	5.78103e+07	5.25099e+07	5.41872e+07	5.72628e+07	6.5319e+07	6.2856e+07	6.49445e+07	7.10665e+07	7.08883e+07	7.20964e+07	5.84972e+07	6.15e+07	6.12357e+07	5.50441e+07	5.4275e+07	5.41764e+07	4.21899e+07	4.29145e+07	4.38835e+07	5.44226e+07	4.95769e+07	5.45925e+07	5.53053e+07	5.70232e+07	5.71438e+07
293.211	26.549	9S,13R-12-Oxophytodienoic acid	C18 H28 O3	Lipids and lipid-like molecules	2.4077e+07	2.34091e+07	2.49009e+07	2.59134e+07	3.2018e+07	3.18536e+07	2.06337e+07	2.21031e+07	2.27668e+07	2.53563e+07	2.51303e+07	2.47819e+07	2.74137e+07	2.51613e+07	2.79096e+07	2.12569e+07	1.57712e+07	1.96468e+07	1.76189e+07	1.77933e+07	1.86762e+07	1.34072e+07	1.32145e+07	1.34137e+07	1.39951e+07	1.55049e+07	1.46104e+07	1.96953e+07	2.23501e+07	2.12438e+07
646.322	30.638	Aconitine	C34 H47 N O11	Alkaloids and derivatives	9.13341e+06	9.22711e+06	9.35161e+06	9.12407e+06	9.26813e+06	9.00004e+06	9.83066e+06	9.64162e+06	9.64161e+06	9.38656e+06	9.17722e+06	9.78312e+06	8.63927e+06	8.42434e+06	8.75104e+06	9.83951e+06	9.56689e+06	9.41618e+06	9.37883e+06	9.16975e+06	9.18152e+06	7.66843e+06	8.78916e+06	8.21724e+06	8.96422e+06	8.99445e+06	8.93792e+06	9.51264e+06	9.82973e+06	9.25777e+06
136.062	1.402	Adenine	C5 H5 N5	Nucleosides, nucleotides and analogues	1.10425e+08	1.08705e+08	1.12933e+08	7.58865e+07	1.00189e+08	1.0255e+08	7.40711e+07	7.45438e+07	7.94172e+07	1.06509e+08	1.04462e+08	1.09591e+08	1.402e+08	1.52545e+08	1.43049e+08	1.20947e+08	1.19598e+08	1.21329e+08	1.09137e+08	1.07763e+08	1.09623e+08	1.7541e+08	1.85204e+08	1.78767e+08	2.14717e+08	2.16886e+08	2.13537e+08	1.17575e+08	1.25611e+08	1.33505e+08
268.104	3.115	Adenosine	C10 H13 N5 O4	Nucleosides, nucleotides and analogues	5.50348e+07	5.6239e+07	4.59734e+07	3.57742e+07	5.04144e+07	5.08294e+07	7.4171e+07	7.47348e+07	7.02174e+07	1.03982e+08	1.05182e+08	1.08163e+08	2.75553e+08	2.80227e+08	2.81089e+08	1.95486e+08	1.93794e+08	1.84998e+08	3.57028e+08	3.45061e+08	3.46226e+08	5.88064e+08	5.68071e+08	5.84637e+08	3.87512e+08	3.87015e+08	3.82242e+08	1.95265e+08	2.19989e+08	2.24918e+08
348.07	1.39	Adenosine 5'-monophosphate	C10 H14 N5 O7 P	Nucleosides, nucleotides and analogues	7.64994e+06	6.72051e+06	7.12518e+06	6.36506e+06	8.42465e+06	8.36495e+06	1.37734e+07	1.49238e+07	1.54631e+07	2.00601e+07	1.90652e+07	2.04596e+07	2.05489e+07	2.23514e+07	2.1095e+07	2.95387e+07	2.9559e+07	3.02196e+07	4.46846e+07	4.52168e+07	4.65722e+07	5.12983e+07	4.72169e+07	5.24664e+07	4.55912e+07	4.77496e+07	4.36759e+07	2.47767e+07	2.49405e+07	2.67983e+07
431.099	22.059	Afzelin	C21 H20 O10	Phenylpropanoids and polyketides	9.46205e+06	8.45914e+06	8.7897e+06	5.11401e+06	6.6782e+06	5.52699e+06	1.09765e+07	1.01854e+07	1.07968e+07	6.35232e+06	6.9532e+06	6.07775e+06	5.32076e+07	5.5126e+07	5.18729e+07	9.08945e+06	9.64819e+06	1.23153e+07	6.012e+06	5.84806e+06	5.64054e+06	1.01036e+07	9.73702e+06	1.0289e+07	6.3364e+07	6.57421e+07	6.59075e+07	1.86532e+07	1.9073e+07	2.00871e+07
297.206	27.669	Albocycline K3	C17 H28 O4	Lipids and lipid-like molecules	2.96599e+06	3.63141e+06	4.01442e+06	3.1948e+06	4.03096e+06	3.25277e+06	2.84805e+06	2.92641e+06	3.08679e+06	3.28941e+06	3.27661e+06	3.13604e+06	2.91937e+06	2.93931e+06	2.88604e+06	2.61838e+06	2.59161e+06	2.42087e+06	2.10651e+06	2.16206e+06	2.15613e+06	2.29476e+06	2.25249e+06	2.48461e+06	2.3766e+06	2.37602e+06	2.39289e+06	2.78386e+06	2.90074e+06	2.86432e+06
407.367	36.935	all-trans-4,4′-diapophytofluene	C30 H46	Lipids and lipid-like molecules	7.86546e+07	7.47737e+07	8.30722e+07	8.80386e+07	9.00744e+07	1.00213e+08	7.25118e+07	7.14345e+07	7.54701e+07	1.07628e+08	9.04113e+07	1.043e+08	8.74142e+07	9.28909e+07	7.56242e+07	6.27788e+07	5.235e+07	5.4736e+07	6.14372e+07	4.95589e+07	6.2847e+07	4.71545e+07	3.98634e+07	4.13037e+07	4.63072e+07	4.80578e+07	4.82985e+07	6.30918e+07	6.74822e+07	6.7131e+07
481.1	9.758	Ampelopsin 7-glucoside	C21 H22 O13	Phenylpropanoids and polyketides	5.83402e+06	5.68299e+06	5.48028e+06	7.00039e+06	9.60671e+06	9.02392e+06	8.37444e+06	8.75235e+06	9.11068e+06	1.13842e+07	1.03826e+07	1.05519e+07	1.86597e+07	1.89624e+07	1.83849e+07	2.12413e+07	2.18105e+07	2.13078e+07	2.44614e+07	2.38414e+07	2.0986e+07	2.14454e+07	1.98393e+07	2.17929e+07	1.67062e+07	1.70251e+07	1.6687e+07	1.39252e+07	1.47949e+07	1.53533e+07
321.061	8.563	Ampeloptin	C15 H12 O8	Phenylpropanoids and polyketides	4.08814e+07	4.16273e+07	4.23052e+07	3.74594e+07	4.79259e+07	5.05742e+07	8.05581e+07	7.87332e+07	8.54022e+07	1.31963e+08	1.32873e+08	1.37205e+08	1.91112e+08	1.9569e+08	1.94659e+08	3.32084e+08	3.23195e+08	3.25883e+08	1.91657e+08	1.8983e+08	1.87319e+08	1.04512e+08	1.02905e+08	1.03087e+08	4.25325e+08	4.25516e+08	4.186e+08	1.55723e+08	1.69915e+08	1.80066e+08
205.086	30.15	Anofinic acid	C12 H12 O3	Organic acids and derivatives	1.34345e+07	1.20346e+07	1.23173e+07	1.23237e+07	1.38078e+07	1.20581e+07	1.31656e+07	1.23682e+07	1.23262e+07	1.39024e+07	1.22102e+07	1.22881e+07	1.28654e+07	1.15729e+07	1.24053e+07	1.13955e+07	1.25473e+07	1.16882e+07	1.16418e+07	1.23538e+07	1.25978e+07	1.2261e+07	1.15789e+07	1.31857e+07	1.11132e+07	1.2837e+07	1.27321e+07	1.44096e+07	1.24539e+07	1.26237e+07
431.099	18.287	Apigetrin	C21 H20 O10	Phenylpropanoids and polyketides	1.54223e+08	1.45607e+08	1.53849e+08	1.11087e+08	1.39596e+08	1.32663e+08	2.32267e+08	2.42034e+08	2.41587e+08	2.63122e+08	2.55692e+08	2.55193e+08	3.86782e+08	3.96178e+08	3.87652e+08	3.56552e+08	3.54954e+08	3.5413e+08	3.14294e+08	3.1028e+08	3.0921e+08	3.27709e+08	3.15945e+08	3.26638e+08	3.90307e+08	3.90675e+08	3.88897e+08	2.82401e+08	2.90179e+08	2.95568e+08
175.025	1.771	Ascorbic acid	C6 H8 O6	Organic acids and derivatives	1.79212e+07	1.78185e+07	1.77279e+07	1.46419e+07	1.78437e+07	1.79921e+07	1.00542e+07	1.04505e+07	1.04799e+07	3.50362e+07	3.52685e+07	3.56217e+07	5.14646e+07	5.21202e+07	5.15033e+07	7.86193e+07	8.0121e+07	7.89826e+07	5.3738e+07	5.35343e+07	5.21407e+07	5.77347e+07	6.17108e+07	5.85166e+07	4.21658e+07	4.45208e+07	4.34955e+07	3.21942e+07	3.60617e+07	3.81506e+07
487.344	32.218	Asiatic acid	C30 H48 O5	Lipids and lipid-like molecules	2.68325e+07	2.39974e+07	2.4986e+07	2.14106e+07	2.77398e+07	2.62906e+07	1.6277e+07	1.65127e+07	1.50342e+07	2.52062e+07	2.36789e+07	2.25891e+07	8.81183e+06	7.88374e+06	8.61057e+06	9.28941e+06	8.82629e+06	1.05636e+07	1.16758e+07	9.98373e+06	1.25738e+07	9.59749e+06	9.43279e+06	9.67737e+06	1.06334e+07	1.08558e+07	9.22487e+06	1.66611e+07	1.63217e+07	1.45152e+07
476.254	27.175	Asperdiazapinone F	C28 H33 N3 O4	Organoheterocyclic compounds	4.46751e+06	4.6546e+06	4.63737e+06	2.94568e+06	2.95239e+06	2.74966e+06	4.14725e+06	3.98227e+06	4.40353e+06	4.33497e+06	4.51049e+06	4.23083e+06	2.17651e+06	2.69128e+06	2.15198e+06	2.27524e+06	2.61997e+06	2.62794e+06	2.18587e+06	2.5739e+06	3.00858e+06	3.56184e+06	3.19196e+06	2.81916e+06	3.01035e+06	3.12721e+06	2.66109e+06	3.10071e+06	3.34466e+06	2.95759e+06
445.212	27.18	Asperglaucide	C27 H28 N2 O4	Organic nitrogen compounds	5.92496e+08	6.37681e+08	6.01835e+08	3.1009e+08	3.60004e+08	3.53852e+08	6.6036e+08	6.66967e+08	7.01696e+08	7.76527e+08	7.67008e+08	6.0613e+08	4.38899e+08	4.85775e+08	4.37701e+08	5.03851e+08	5.09958e+08	5.7813e+08	4.68716e+08	5.59402e+08	5.68633e+08	7.99456e+08	7.3822e+08	7.73418e+08	5.10599e+08	5.12433e+08	5.13744e+08	5.5812e+08	5.75924e+08	5.46667e+08
507.228	28.819	Asperphenamate	C32 H30 N2 O4	Organic nitrogen compounds	3.18227e+08	2.92319e+08	3.06993e+08	1.44044e+08	1.83613e+08	1.83288e+08	3.56985e+08	3.64786e+08	3.09142e+08	2.08979e+08	2.0902e+08	2.09488e+08	8.81188e+07	8.94005e+07	8.79602e+07	1.30992e+08	1.235e+08	1.28823e+08	7.10275e+07	6.71004e+07	7.11849e+07	1.92728e+08	2.2663e+08	2.36401e+08	5.21522e+07	4.74117e+07	5.15808e+07	1.84482e+08	1.89917e+08	1.82867e+08
856.524	34.404	Azaspiracid-2	C48 H73 N O12	Alkaloids and derivatives	5.09228e+06	3.94508e+06	3.70564e+06	4.57978e+06	5.84165e+06	3.26765e+06	6.73176e+06	6.72785e+06	7.03702e+06	1.44064e+07	1.44045e+07	1.27054e+07	5.18776e+06	4.68711e+06	4.47476e+06	4.4513e+07	4.26398e+07	4.09948e+07	9.63704e+07	8.9163e+07	8.60125e+07	1.62417e+08	1.5785e+08	1.69684e+08	8.05931e+07	8.13399e+07	7.75985e+07	7.87124e+07	6.01866e+07	6.29815e+07
187.098	18.642	Azelaic acid	C9 H16 O4	Organic acids and derivatives	1.09942e+08	1.10375e+08	1.10938e+08	1.17474e+08	1.42763e+08	1.39255e+08	5.86174e+07	6.0392e+07	6.32821e+07	1.05473e+08	1.03613e+08	1.0222e+08	1.4879e+08	1.51549e+08	1.49437e+08	1.01201e+08	9.59744e+07	9.658e+07	1.08554e+08	1.07488e+08	1.05209e+08	7.3553e+07	7.22083e+07	7.35659e+07	6.45471e+07	6.40194e+07	6.5423e+07	9.71927e+07	9.96343e+07	1.03181e+08
270.279	34.775	Bacillamidin G	C17 H35 N O	Organic nitrogen compounds	1.89405e+08	1.29769e+08	8.64474e+07	2.3771e+08	1.13968e+08	1.31631e+08	1.04925e+08	1.4021e+08	1.56247e+08	2.42535e+08	1.2415e+08	1.13166e+08	1.6359e+08	1.89026e+08	2.40435e+08	1.24973e+08	1.58248e+08	8.91146e+07	8.75178e+07	1.16025e+08	1.00602e+08	1.88229e+08	1.05443e+08	1.98183e+08	9.70173e+07	1.07722e+08	2.17799e+08	1.47787e+08	1.5942e+08	1.34705e+08
591.426	33.345	Bafilomycin O	C35 H58 O7	Lipids and lipid-like molecules	1.57622e+07	1.55853e+07	1.06098e+07	1.28243e+07	1.59147e+07	1.56561e+07	1.40686e+07	1.49508e+07	1.56433e+07	1.82571e+07	1.70285e+07	1.72922e+07	1.22587e+07	1.44578e+07	1.32929e+07	1.13915e+07	1.10354e+07	1.06838e+07	8.84657e+06	9.31716e+06	9.74668e+06	6.17577e+06	6.3894e+06	6.53864e+06	7.47237e+06	7.94468e+06	7.6444e+06	1.20144e+07	1.25925e+07	1.30125e+07
123.044	11.47	Benzoic acid	C7 H6 O2	Benzenoids	8.07252e+06	7.66614e+06	7.20688e+06	1.1544e+07	1.41046e+07	1.41445e+07	8.39074e+06	8.42605e+06	8.77241e+06	2.11675e+07	2.1669e+07	2.25149e+07	5.20344e+07	5.21832e+07	5.24707e+07	7.4989e+07	7.52774e+07	7.53332e+07	7.95593e+07	7.81332e+07	7.93562e+07	7.20652e+07	7.12907e+07	7.18637e+07	9.19735e+07	8.80371e+07	8.82571e+07	4.87834e+07	4.92569e+07	4.75244e+07
431.157	8.751	Benzyl 6-O-beta-D-glucopyranosyl-beta-D-glucopyranoside	C19 H28 O11	Organic oxygen compounds	4.13994e+06	4.15126e+06	4.13254e+06	6.0971e+06	7.50252e+06	7.34717e+06	5.1105e+06	5.00241e+06	5.25283e+06	8.88272e+06	9.63776e+06	9.11021e+06	7.21077e+06	7.23717e+06	7.17175e+06	9.49812e+06	9.6363e+06	8.51102e+06	1.09369e+07	1.21387e+07	1.10059e+07	1.37321e+07	1.33707e+07	1.57926e+07	6.13413e+06	7.00819e+06	6.26588e+06	7.72314e+06	7.7369e+06	7.95393e+06
269.104	11.969	Benzyl b-D-glucopyranoside	C13 H18 O6	Organic oxygen compounds	8.51048e+06	8.32675e+06	8.38717e+06	8.49757e+06	1.04911e+07	1.04234e+07	6.87157e+06	6.8763e+06	7.0513e+06	1.23541e+07	1.21453e+07	1.24377e+07	1.02674e+07	1.06077e+07	1.0179e+07	1.12852e+07	1.12902e+07	1.11104e+07	1.03653e+07	1.01473e+07	1.01848e+07	1.19739e+07	1.16146e+07	1.15315e+07	1.10127e+07	1.0871e+07	1.08174e+07	9.82576e+06	9.85324e+06	1.0239e+07
443.389	35.565	Betulin	C30 H50 O2	Lipids and lipid-like molecules	7.48729e+07	7.26468e+07	7.6198e+07	7.88797e+07	9.55781e+07	9.43094e+07	2.78075e+07	2.905e+07	3.03368e+07	5.6752e+07	5.60156e+07	5.49101e+07	1.07354e+08	1.08524e+08	1.06153e+08	6.41315e+07	6.47327e+07	6.2353e+07	5.13976e+07	4.9048e+07	4.58513e+07	3.06078e+07	2.9035e+07	3.04463e+07	3.35074e+07	3.55594e+07	3.29142e+07	5.90454e+07	5.95092e+07	5.73218e+07
391.284	35.292	Bis(2-ethylhexyl) phthalate	C24 H38 O4	Benzenoids	7.14639e+08	1.39281e+07	1.19577e+07	4.79311e+07	4.09744e+06	1.28508e+07	5.10016e+08	1.48302e+07	1.58877e+07	1.69441e+07	1.15309e+08	1.2874e+07	1.27524e+08	1.35309e+07	1.51271e+07	3.42427e+07	3.2637e+07	2.98192e+07	1.43304e+07	1.67347e+07	6.65089e+07	3.43893e+07	2.24365e+07	2.3279e+07	2.69569e+07	7.28509e+07	2.12007e+07	2.38335e+08	2.69451e+08	1.76616e+08
415.212	27.355	Bis(4-ethylbenzylidene)sorbitol	C24 H30 O6	Organic oxygen compounds	2.62812e+07	2.98443e+07	2.89615e+07	3.5983e+07	2.82069e+07	3.50989e+07	2.06825e+07	3.38887e+07	2.77684e+07	2.9708e+07	2.24037e+07	2.72638e+07	2.86374e+07	2.14356e+07	2.17102e+07	4.31092e+07	4.20221e+07	2.74194e+07	1.49394e+07	3.04676e+07	1.98556e+07	2.86965e+07	1.85697e+07	2.29582e+07	2.53154e+07	2.4954e+07	2.81357e+07	4.2777e+07	3.94453e+07	3.4551e+07
281.15	5.976	Bohemamine E	C14 H20 N2 O4	Alkaloids and derivatives	1.79933e+07	1.82289e+07	1.92425e+07	1.94214e+07	2.55839e+07	2.11608e+07	6.6007e+07	6.4879e+07	8.1372e+07	5.73097e+07	5.62233e+07	5.57592e+07	1.08147e+08	1.26689e+08	1.27882e+08	8.73861e+07	1.01746e+08	1.01777e+08	1.12942e+08	9.69934e+07	1.07122e+08	1.36008e+08	1.38093e+08	1.39185e+08	8.4067e+07	8.29069e+07	8.22245e+07	7.26857e+07	8.35633e+07	8.45391e+07
308.222	28.713	BU-4601 B	C18 H29 N O3	Organic nitrogen compounds	3.9849e+06	4.13854e+06	4.36477e+06	2.07457e+06	2.51166e+06	2.5946e+06	5.20516e+06	5.16149e+06	5.71122e+06	4.28943e+06	4.39073e+06	4.32745e+06	6.80135e+06	6.41946e+06	6.16843e+06	2.73279e+06	3.03227e+06	2.81058e+06	2.8746e+06	2.83546e+06	2.7986e+06	2.97945e+06	3.25969e+06	2.68652e+06	4.09125e+06	3.9682e+06	4.01118e+06	3.60317e+06	4.35895e+06	3.78747e+06
273.076	17.12	Butein	C15 H12 O5	Phenylpropanoids and polyketides	2.03672e+08	1.96171e+08	2.04474e+08	2.51809e+08	3.1977e+08	3.12224e+08	3.27569e+08	3.15924e+08	3.37148e+08	4.61912e+08	4.60979e+08	4.70984e+08	6.13884e+08	6.15676e+08	5.99938e+08	6.28306e+08	5.77814e+08	6.06806e+08	7.82057e+08	7.42165e+08	7.69539e+08	8.35982e+08	8.39953e+08	8.46935e+08	7.51585e+08	7.48573e+08	7.38809e+08	5.27173e+08	5.42397e+08	5.56639e+08
196.133	9.781	Butyl benzoate	C11 H14 O2	Benzenoids	4.97347e+07	5.09604e+07	5.05626e+07	5.1312e+06	6.07973e+06	5.61573e+06	2.89785e+07	3.04325e+07	3.06158e+07	2.9576e+07	3.00679e+07	3.03856e+07	257827	264063	265097	240090	243291	256563	266223	256611	276135	340334	328439	349599	273672	277634	280664	1.02071e+07	1.14548e+07	1.16948e+07
459.347	28.463	Cabraleahydroxylactone acetate	C29 H46 O4	Lipids and lipid-like molecules	4.27965e+06	4.00305e+06	3.92935e+06	4.59786e+06	5.70774e+06	5.50499e+06	4.12622e+06	4.33576e+06	4.1694e+06	5.03481e+06	4.52538e+06	5.2943e+06	5.76658e+06	5.65803e+06	5.62903e+06	2.70704e+06	2.58884e+06	2.49981e+06	2.52516e+06	2.7281e+06	3.67972e+06	1.673e+06	1.58158e+06	1.70259e+06	1.9998e+06	1.89716e+06	1.97017e+06	3.48896e+06	3.75168e+06	3.51658e+06
179.035	8.196	Caffeic acid	C9 H8 O4	Phenylpropanoids and polyketides	4.0476e+06	2.97511e+06	3.72509e+06	6.21411e+06	6.93009e+06	6.19107e+06	4.44439e+06	4.91997e+06	4.85716e+06	1.03367e+07	1.06867e+07	1.05999e+07	2.65009e+07	2.23478e+07	2.69524e+07	3.64632e+07	3.46011e+07	3.68474e+07	3.49348e+07	3.78369e+07	3.87512e+07	3.88914e+07	3.76945e+07	3.69336e+07	3.39061e+07	3.15671e+07	3.15415e+07	2.6849e+07	2.62367e+07	2.63657e+07
195.087	9.062	Caffeine	C8 H10 N4 O2	Alkaloids and derivatives	4.14124e+10	4.06298e+10	4.68663e+10	3.56024e+10	4.071e+10	4.02123e+10	4.65319e+10	4.91439e+10	4.95864e+10	4.77627e+10	4.62823e+10	4.71474e+10	4.76261e+10	4.84714e+10	4.77937e+10	4.45084e+10	4.71027e+10	4.72252e+10	4.90277e+10	4.63399e+10	4.78533e+10	5.55905e+10	5.3341e+10	5.32365e+10	5.02048e+10	4.7853e+10	5.03432e+10	4.61533e+10	4.6459e+10	4.60087e+10
306.243	27.596	Caldorin	C19 H31 N O2	Organic oxygen compounds	1.21122e+07	8.37709e+06	5.94744e+06	3.57093e+06	1.67703e+06	4.21778e+06	3.8639e+06	8.98517e+06	7.74658e+06	1.08857e+07	8.33186e+06	1.10255e+07	9.58175e+06	1.02819e+07	1.42197e+07	1.07469e+07	5.13386e+06	1.76944e+06	1.84152e+07	1.47977e+07	1.85658e+07	1.83851e+07	1.06552e+07	1.70803e+07	1.39703e+07	9.00812e+06	1.3851e+07	1.55077e+07	1.47164e+07	1.04796e+07
457.331	27.545	Calvatianone	C29 H44 O4	Lipids and lipid-like molecules	6.03969e+06	5.61543e+06	6.05675e+06	6.22582e+06	7.76843e+06	7.54254e+06	6.8783e+06	7.16866e+06	7.39716e+06	7.9856e+06	8.18017e+06	8.27426e+06	7.88634e+06	7.55874e+06	7.24843e+06	4.21989e+06	4.21007e+06	4.49563e+06	4.9701e+06	4.99035e+06	5.06445e+06	3.12728e+06	2.91433e+06	3.0996e+06	4.17422e+06	3.59296e+06	3.81937e+06	6.50918e+06	6.07413e+06	5.58704e+06
473.364	32.041	Camelliagenin A	C30 H50 O4	Lipids and lipid-like molecules	1.00416e+07	8.60973e+06	9.04552e+06	8.34775e+06	9.02443e+06	9.75416e+06	7.04224e+06	6.8858e+06	7.46804e+06	1.55457e+07	1.51341e+07	1.52525e+07	3.90821e+06	4.03734e+06	4.26327e+06	4.40496e+06	4.308e+06	4.29797e+06	7.62651e+06	7.26715e+06	7.57384e+06	7.62061e+06	7.43946e+06	8.03388e+06	5.54376e+06	5.4152e+06	5.33867e+06	7.88421e+06	8.06159e+06	7.91756e+06
741.19	19.152	camellianoside	C32 H38 O20	Phenylpropanoids and polyketides	3.15119e+07	2.87363e+07	3.02673e+07	3.47861e+07	4.53097e+07	4.38022e+07	1.5277e+07	1.59979e+07	1.62716e+07	1.92993e+07	1.83617e+07	1.85985e+07	2.49572e+07	2.58423e+07	2.49332e+07	2.24419e+07	2.23535e+07	2.25909e+07	1.6718e+07	1.56863e+07	1.68061e+07	1.44448e+07	1.39256e+07	1.48809e+07	1.86344e+07	1.9502e+07	1.89499e+07	2.10596e+07	2.21692e+07	2.38138e+07
725.195	20.898	Camelliaside B	C32 H38 O19	Phenylpropanoids and polyketides	2.10203e+07	1.9427e+07	2.05253e+07	1.74997e+07	2.26317e+07	2.10436e+07	1.65182e+07	1.77744e+07	1.74663e+07	2.19608e+07	2.28608e+07	1.9489e+07	1.41249e+07	1.40761e+07	1.38907e+07	2.03631e+07	2.01385e+07	1.97208e+07	1.25015e+07	1.1869e+07	1.23869e+07	1.57256e+07	1.51482e+07	1.59272e+07	1.06931e+07	1.07745e+07	1.10538e+07	1.66076e+07	1.66842e+07	1.76725e+07
289.072	8.537	Catechin	C15 H14 O6	Phenylpropanoids and polyketides	8.73057e+07	8.30136e+07	8.47949e+07	1.5143e+08	1.84953e+08	2.03569e+08	6.44753e+07	6.20021e+07	6.60941e+07	1.31916e+08	1.32209e+08	1.36707e+08	3.20153e+08	3.20339e+08	3.14659e+08	4.70415e+08	4.534e+08	4.58383e+08	4.37204e+08	4.30352e+08	4.31661e+08	6.59464e+08	6.43829e+08	6.51268e+08	8.06567e+08	8.11757e+08	7.92297e+08	3.499e+08	3.60824e+08	3.64129e+08
109.03	5.246	Catechol	C6 H6 O2	Benzenoids	2.58375e+07	2.42921e+07	2.54324e+07	3.0521e+07	3.74224e+07	3.6922e+07	1.05503e+07	1.12473e+07	1.08449e+07	6.64577e+07	6.61017e+07	6.5936e+07	1.8795e+08	1.84205e+08	2.20005e+08	2.45112e+08	2.44739e+08	2.46846e+08	1.83874e+08	1.81171e+08	1.81663e+08	1.88399e+08	1.85147e+08	1.81305e+08	7.70633e+07	7.72824e+07	7.5372e+07	1.20857e+08	1.19982e+08	1.22349e+08
415.068	24.964	Cercophorin B	C20 H16 O10	Phenylpropanoids and polyketides	5.79714e+06	6.80968e+06	6.67096e+06	6.96005e+06	6.86782e+06	6.93592e+06	7.22533e+06	6.97802e+06	7.31486e+06	7.59783e+06	7.34116e+06	7.21019e+06	7.07634e+06	6.79857e+06	6.80262e+06	7.09809e+06	7.30404e+06	7.17622e+06	6.58999e+06	7.54504e+06	7.1308e+06	7.14295e+06	7.41131e+06	7.31076e+06	6.54362e+06	6.87749e+06	6.89335e+06	6.38277e+06	7.34734e+06	6.53685e+06
353.269	32.815	Ceriporic acid C	C21 H36 O4	Lipids and lipid-like molecules	1.04909e+07	1.22121e+07	6.02564e+06	1.83513e+07	1.38556e+07	1.3337e+07	1.00154e+07	1.49591e+07	1.46721e+07	1.47579e+07	9.79487e+06	7.37699e+06	9.28952e+06	9.10452e+06	1.23149e+07	1.54536e+07	1.65184e+07	9.16345e+06	2.91759e+06	6.15258e+06	4.97676e+06	7.13994e+06	5.91275e+06	7.60917e+06	5.55572e+06	7.10958e+06	1.51207e+07	9.04766e+06	8.47583e+06	1.0167e+07
413.088	10.715	Chafuroside B	C21 H18 O9	Phenylpropanoids and polyketides	513278	519918	516737	925794	1.05381e+06	1.06241e+06	804180	857775	743919	1.40848e+06	1.50748e+06	1.88177e+06	1.03388e+07	1.03705e+07	1.03295e+07	1.06604e+07	1.01099e+07	1.04866e+07	9.01813e+06	8.55037e+06	8.59361e+06	2.19485e+07	2.17051e+07	2.18474e+07	4.78133e+06	4.96198e+06	4.6271e+06	6.03752e+06	6.07553e+06	6.39026e+06
353.088	6.383	Chlorogenic acid	C16 H18 O9	Phenylpropanoids and polyketides	4.63466e+06	4.50728e+06	4.55168e+06	2.77072e+06	3.62753e+06	3.22317e+06	1.7333e+07	1.81366e+07	1.85973e+07	3.1773e+07	3.03102e+07	3.04986e+07	2.48581e+07	2.50486e+07	2.41857e+07	5.58e+07	5.78288e+07	5.78689e+07	7.2361e+07	6.642e+07	7.16032e+07	2.06983e+08	1.55103e+08	2.03254e+08	1.17347e+08	9.80034e+07	1.13079e+08	5.12365e+07	5.42088e+07	5.62952e+07
104.107	0.863	Choline	C5 H13 N O	Organic nitrogen compounds	1.32129e+08	1.22995e+08	1.24664e+08	1.66288e+08	1.86369e+08	1.81107e+08	6.90304e+07	6.89845e+07	6.9114e+07	2.68475e+08	2.6075e+08	2.80027e+08	5.569e+08	5.58739e+08	5.77179e+08	4.17204e+08	4.40662e+08	4.41366e+08	6.8857e+08	6.91915e+08	6.9993e+08	9.28992e+08	9.47728e+08	9.14349e+08	3.79037e+08	3.72894e+08	3.81793e+08	4.27166e+08	4.41127e+08	4.29355e+08
191.02	1.42	Citric acid	C6 H8 O7	Organic acids and derivatives	8.66032e+07	7.81011e+07	8.68758e+07	6.50183e+07	8.78575e+07	8.66513e+07	5.21379e+07	5.87583e+07	6.02031e+07	1.85696e+08	1.75848e+08	1.8315e+08	2.75042e+08	2.96435e+08	2.79247e+08	2.69138e+08	2.61387e+08	2.73271e+08	3.11326e+08	3.03877e+08	3.12299e+08	5.65282e+08	5.39222e+08	5.59167e+08	4.38058e+08	4.5419e+08	4.57215e+08	1.96846e+08	2.244e+08	2.29871e+08
327.218	25.645	Corchorifatty acid F	C18 H32 O5	Lipids and lipid-like molecules	1.39994e+07	1.40466e+07	1.38808e+07	1.35522e+07	1.62013e+07	1.57294e+07	8.24783e+06	7.99439e+06	8.68592e+06	9.82136e+06	8.97195e+06	9.52124e+06	8.06305e+06	9.17562e+06	8.55928e+06	4.39976e+06	4.77937e+06	5.07131e+06	5.79869e+06	4.99989e+06	5.03964e+06	4.70091e+06	4.84128e+06	4.82813e+06	4.85912e+06	5.01187e+06	4.97267e+06	8.96727e+06	8.28589e+06	8.65298e+06
363.217	24.512	Cortisol	C21 H30 O5	Lipids and lipid-like molecules	1.92668e+07	1.76939e+07	1.85062e+07	1.46033e+07	1.80143e+07	1.66231e+07	1.70984e+07	1.83611e+07	1.94209e+07	1.82005e+07	1.93084e+07	1.83451e+07	1.53012e+07	1.61086e+07	1.40456e+07	1.4079e+07	1.42109e+07	1.34069e+07	1.04063e+07	1.01703e+07	1.04733e+07	7.66445e+06	6.76185e+06	8.145e+06	7.27696e+06	7.59549e+06	6.7417e+06	1.37712e+07	1.41362e+07	1.45496e+07
119.049	7.757	Coumarone	C8 H6 O	Organoheterocyclic compounds	892074	928083	907286	697117	909468	849899	2.24908e+06	2.53845e+06	2.73356e+06	3.04362e+06	3.14043e+06	3.17741e+06	2.68721e+06	2.75345e+06	2.60368e+06	4.09478e+06	3.88209e+06	4.22924e+06	6.62761e+06	5.05562e+06	5.68464e+06	1.02925e+07	8.64918e+06	8.29963e+06	6.91894e+06	6.25066e+06	6.87711e+06	4.21858e+06	4.39965e+06	3.97984e+06
227.175	6.47	Cyclo-(Leu-Ile)	C12 H22 N2 O2	Organic nitrogen compounds	1.37321e+08	1.64166e+08	1.04184e+08	1.84801e+08	1.50528e+08	1.2475e+08	1.3041e+08	1.82252e+08	2.19719e+08	1.91534e+08	1.32068e+08	1.07119e+08	1.07377e+08	1.22779e+08	1.20695e+08	7.18525e+07	2.03826e+08	1.25668e+08	1.15074e+08	2.01688e+08	1.4044e+08	1.31254e+08	9.42496e+07	1.4021e+08	8.11136e+07	1.45185e+08	1.91817e+08	1.22038e+08	1.24243e+08	1.45374e+08
447.094	20.247	Cynaroside	C21 H20 O11	Phenylpropanoids and polyketides	3.87711e+07	3.47777e+07	3.65285e+07	4.72287e+07	6.09614e+07	5.80178e+07	5.23337e+07	5.59833e+07	5.72321e+07	5.47351e+07	5.24545e+07	5.32051e+07	7.6266e+07	7.9258e+07	7.69199e+07	8.70344e+07	8.63955e+07	8.56444e+07	1.28082e+08	1.24053e+08	1.22453e+08	1.1545e+08	1.10629e+08	1.25557e+08	1.54055e+08	1.63432e+08	1.7287e+08	8.64456e+07	8.85173e+07	9.29137e+07
112.05	0.916	Cytosine	C4 H5 N3 O	Nucleosides, nucleotides and analogues	8.21532e+06	8.25861e+06	8.18598e+06	5.70326e+06	7.57016e+06	7.13079e+06	6.93133e+06	7.17359e+06	7.1315e+06	9.96758e+06	9.3639e+06	1.00366e+07	1.60672e+07	1.3827e+07	1.5211e+07	1.01413e+07	1.03107e+07	1.01616e+07	1.26962e+07	1.22754e+07	1.16807e+07	2.1698e+07	2.03153e+07	1.89246e+07	2.99788e+07	2.89772e+07	2.92458e+07	1.39307e+07	1.38248e+07	1.31152e+07
179.056	0.908	D-(+)-Glucose	C6 H12 O6	Organic oxygen compounds	2.98809e+07	2.95707e+07	3.00331e+07	3.57599e+07	3.92573e+07	3.95324e+07	1.91321e+07	1.55284e+07	1.62216e+07	4.95063e+07	4.87663e+07	4.8274e+07	1.22362e+08	1.2237e+08	1.25295e+08	1.23438e+08	1.22081e+08	1.229e+08	1.50756e+08	1.45427e+08	1.42806e+08	1.63541e+08	1.55618e+08	1.64107e+08	9.27165e+07	9.62524e+07	9.37637e+07	9.1836e+07	8.94912e+07	8.86365e+07
116.071	1.584	D-(+)-Proline	C5 H9 N O2	Organic nitrogen compounds	4.62544e+07	4.65033e+07	4.61052e+07	8.69014e+07	1.06835e+08	1.04551e+08	5.35433e+07	5.2489e+07	5.56025e+07	1.19744e+08	1.21934e+08	1.25342e+08	2.28133e+08	2.37606e+08	2.34078e+08	4.32472e+08	4.34651e+08	4.50688e+08	1.58594e+08	1.56592e+08	1.55796e+08	3.22497e+08	3.16348e+08	3.13906e+08	1.62821e+08	1.64392e+08	1.64316e+08	1.73603e+08	1.78632e+08	1.92494e+08
149.046	0.919	D-(-)-Lyxose	C5 H10 O5	Organic oxygen compounds	1.14512e+07	1.13922e+07	1.16496e+07	1.07486e+07	1.26062e+07	1.19496e+07	4.82988e+06	3.891e+06	4.73227e+06	2.11211e+07	1.86659e+07	1.90947e+07	4.08827e+07	4.15446e+07	3.78417e+07	3.11988e+07	2.96668e+07	2.82264e+07	2.96449e+07	3.15558e+07	3.18115e+07	2.86627e+07	3.18309e+07	2.85668e+07	2.20449e+07	2.49705e+07	2.3754e+07	2.40985e+07	2.11297e+07	2.30798e+07
181.072	0.837	D-(-)-Mannitol	C6 H14 O6	Organic oxygen compounds	4.65348e+06	4.61751e+06	4.45644e+06	1.17438e+06	1.19937e+06	1.53512e+06	5.93625e+06	5.38968e+06	5.62094e+06	7.08098e+06	7.17009e+06	6.78787e+06	1.5931e+07	1.55981e+07	1.70897e+07	5.73074e+06	7.02174e+06	6.49657e+06	7.59321e+06	7.6107e+06	7.75841e+06	7.23968e+06	6.98794e+06	7.13193e+06	1.66556e+07	1.84914e+07	1.80419e+07	8.17432e+06	7.18599e+06	9.06855e+06
191.056	4.668	D-(-)-Quinic acid	C7 H12 O6	Organic acids and derivatives	2.89721e+07	2.78429e+07	2.83118e+07	2.80227e+07	3.61234e+07	3.51984e+07	4.1566e+07	4.34853e+07	4.40215e+07	6.29608e+07	6.11358e+07	6.05128e+07	1.17455e+08	1.22423e+08	1.17333e+08	7.63212e+07	7.26534e+07	7.52135e+07	1.14751e+08	1.13113e+08	1.11032e+08	2.04461e+08	2.25108e+08	2.01121e+08	2.04043e+08	2.06681e+08	1.79847e+08	1.04048e+08	1.04441e+08	9.34836e+07
220.118	4.978	D-PANTOTHENIC ACID	C9 H17 N O5	Organic acids and derivatives	531180	549912	593880	509193	660280	623313	1.70873e+06	1.73173e+06	1.90514e+06	3.66923e+06	3.68929e+06	3.66507e+06	2.98381e+06	3.18459e+06	3.14339e+06	7.41569e+06	7.20104e+06	7.52085e+06	9.62507e+06	8.87649e+06	9.30316e+06	1.18357e+07	1.1447e+07	1.1618e+07	1.20556e+07	1.20336e+07	1.21689e+07	4.22577e+06	4.96576e+06	5.26386e+06
503.163	0.909	D-Raffinose	C18 H32 O16	Organic oxygen compounds	4.34633e+07	4.15734e+07	4.13395e+07	5.06903e+07	5.56015e+07	5.49104e+07	3.29882e+07	3.30702e+07	3.34888e+07	5.58264e+07	5.66231e+07	5.57423e+07	9.73197e+07	9.9901e+07	9.71051e+07	6.91189e+07	6.50405e+07	6.502e+07	7.38563e+07	7.21984e+07	7.54081e+07	7.00654e+07	6.62384e+07	7.12586e+07	6.95978e+07	6.89912e+07	7.13931e+07	6.70152e+07	6.42477e+07	6.43738e+07
209.031	0.835	D-Saccharic acid	C6 H10 O8	Organic acids and derivatives	3.38326e+06	3.57453e+06	3.63344e+06	2.8265e+06	4.05141e+06	3.84279e+06	2.18426e+06	2.41954e+06	2.37142e+06	9.43365e+06	8.46496e+06	8.69961e+06	9.80594e+06	1.00362e+07	1.05857e+07	6.60759e+06	7.34355e+06	7.79149e+06	1.14491e+07	9.99315e+06	1.11503e+07	1.40986e+07	1.3569e+07	1.47003e+07	1.17558e+07	1.19542e+07	1.19635e+07	7.3997e+06	8.0045e+06	8.89584e+06
221.119	25.675	Dehydrovomifoliol	C13 H18 O3	Lipids and lipid-like molecules	2.53309e+07	2.50341e+07	2.55718e+07	2.4847e+07	2.40424e+07	2.40499e+07	2.34072e+07	2.30329e+07	2.31102e+07	2.1242e+07	2.14754e+07	1.9917e+07	1.98145e+07	1.89568e+07	1.89898e+07	1.91906e+07	1.90368e+07	1.9147e+07	1.80214e+07	1.75971e+07	1.77983e+07	1.76537e+07	1.72128e+07	1.71089e+07	1.69926e+07	1.663e+07	1.61866e+07	2.46975e+07	2.17835e+07	1.86665e+07
281.066	11.064	Diaportinic acid	C13 H12 O7	Organic acids and derivatives	5.8105e+06	6.24822e+06	5.73971e+06	6.14274e+06	7.4949e+06	7.70647e+06	1.0054e+07	1.03633e+07	1.10336e+07	1.47912e+07	1.34632e+07	1.42966e+07	1.24175e+07	1.27763e+07	1.22157e+07	1.23682e+07	1.27874e+07	1.25041e+07	1.52588e+07	1.48856e+07	1.52997e+07	1.14886e+07	1.21416e+07	1.1939e+07	8.38582e+06	9.04274e+06	8.59337e+06	9.13404e+06	1.00758e+07	1.17485e+07
239.103	4.748	Dietziamide C	C11 H14 N2 O4	Organic nitrogen compounds	315008	298378	311143	243807	300106	339975	757011	705221	769869	1.59002e+06	1.44771e+06	1.6e+06	4.84951e+06	5.0426e+06	4.86815e+06	6.34421e+06	6.00787e+06	6.07321e+06	7.63959e+06	7.11767e+06	6.53526e+06	3.06889e+07	3.09055e+07	3.00041e+07	9.07796e+06	7.66381e+06	6.67955e+06	4.53751e+06	5.65157e+06	6.29599e+06
183.138	31.49	Dihydrobovolide, (R)-	C11 H18 O2	Lipids and lipid-like molecules	5.95613e+06	6.26651e+06	6.10526e+06	5.83837e+06	5.9523e+06	6.18691e+06	6.19854e+06	6.10008e+06	5.82204e+06	6.61204e+06	6.29212e+06	5.88282e+06	6.25824e+06	6.33369e+06	6.44924e+06	6.29205e+06	6.41376e+06	6.38963e+06	6.22465e+06	6.74087e+06	7.06072e+06	6.84115e+06	6.37928e+06	5.23384e+06	6.05845e+06	6.62023e+06	6.99556e+06	6.01863e+06	5.9446e+06	6.21367e+06
240.087	5.784	Dioxolide B	C11 H13 N O5	Lipids and lipid-like molecules	317930	332359	343633	550161	1.01849e+06	768501	1.27543e+06	1.4285e+06	1.45481e+06	2.0122e+06	1.57366e+06	1.77526e+06	5.62141e+06	5.74493e+06	5.87911e+06	1.05539e+07	1.29672e+07	1.29976e+07	1.53e+07	1.12393e+07	1.37747e+07	1.72622e+07	1.21391e+07	1.70598e+07	6.94635e+06	6.47373e+06	6.35786e+06	4.99262e+06	7.09282e+06	6.72272e+06
181.051	6.125	DL-4-Hydroxyphenyllactic acid	C9 H10 O4	Phenylpropanoids and polyketides	8.30965e+06	8.44839e+06	8.91444e+06	8.92744e+06	1.05681e+07	1.02533e+07	3.6084e+06	3.92008e+06	3.95883e+06	1.68999e+07	1.54508e+07	1.59156e+07	2.43175e+07	2.4782e+07	2.48579e+07	2.55631e+07	2.61183e+07	2.61683e+07	1.94112e+07	1.91496e+07	1.85019e+07	1.80257e+07	1.7736e+07	1.80826e+07	2.09576e+07	2.1147e+07	2.08931e+07	1.61788e+07	1.60099e+07	1.67018e+07
175.119	0.814	DL-Arginine	C6 H14 N4 O2	Organic nitrogen compounds	486983	764612	511221	419988	851070	809141	625644	360604	400732	1.09817e+06	837253	1.32568e+06	8.34924e+06	9.20684e+06	9.35993e+06	5.87594e+06	5.87042e+06	5.7388e+06	1.65437e+07	1.82929e+07	1.60778e+07	6.05655e+07	6.15162e+07	6.31063e+07	2.87814e+07	2.98444e+07	2.83077e+07	1.17836e+07	1.25154e+07	1.22288e+07
203.083	6.317	DL-Tryptophan	C11 H12 N2 O2	Organic nitrogen compounds	216675	291328	247000	362957	452157	435551	259093	292242	267867	1.11144e+06	1.03085e+06	1.12008e+06	2.60271e+06	2.63912e+06	2.45683e+06	3.8558e+06	4.48252e+06	4.30255e+06	1.14509e+07	7.72828e+06	1.05793e+07	1.87087e+07	1.22405e+07	1.86322e+07	5.4598e+06	5.45564e+06	5.45613e+06	4.45463e+06	4.85914e+06	5.23891e+06
340.358	36.914	Docosanamide	C22 H45 N O	Lipids and lipid-like molecules	9.97099e+07	7.01578e+07	5.22678e+07	1.07858e+08	6.21091e+07	7.7274e+07	6.36441e+07	7.90616e+07	8.38616e+07	1.10684e+08	6.5641e+07	6.97454e+07	8.17008e+07	8.81668e+07	1.15832e+08	8.73902e+07	9.48759e+07	6.26767e+07	6.45524e+07	6.68517e+07	6.95374e+07	1.02811e+08	5.95304e+07	8.70246e+07	8.00783e+07	5.58096e+07	1.13763e+08	6.34075e+07	6.7617e+07	5.58553e+07
229.145	24.998	Dodecanedioic acid	C12 H22 O4	Organic acids and derivatives	7.13729e+06	7.56635e+06	7.52589e+06	7.59543e+06	8.39114e+06	8.46178e+06	6.00485e+06	6.01941e+06	5.88027e+06	7.49939e+06	7.46115e+06	7.22847e+06	8.26037e+06	8.38991e+06	8.42314e+06	7.33911e+06	6.71241e+06	6.96301e+06	7.209e+06	7.75556e+06	7.16581e+06	6.77812e+06	6.68223e+06	6.46997e+06	6.283e+06	6.40157e+06	6.49891e+06	7.40001e+06	7.3599e+06	7.36107e+06
186.113	1.343	Ecgonine	C9 H15 N O3	Alkaloids and derivatives	321212	195017	421651	245334	432691	430753	1.43175e+06	1.26815e+06	1.50942e+06	7.50727e+06	7.65063e+06	8.30682e+06	8.3199e+06	8.75772e+06	8.42511e+06	3.77947e+07	3.62502e+07	3.6369e+07	2.30415e+07	2.09955e+07	2.12406e+07	8.83712e+06	8.71525e+06	9.11564e+06	4.57319e+06	4.81198e+06	4.76851e+06	7.9414e+06	8.56301e+06	9.48044e+06
303.014	9.796	Ellagic acid	C14 H6 O8	Phenylpropanoids and polyketides	2.72376e+06	2.8612e+06	3.53849e+06	3.1937e+06	3.79012e+06	4.43104e+06	7.10965e+06	7.73379e+06	8.14942e+06	7.73408e+06	7.24311e+06	7.68737e+06	4.68303e+06	5.32415e+06	4.82904e+06	1.06757e+07	8.78805e+06	9.97517e+06	1.30662e+07	1.30216e+07	1.32633e+07	3.51025e+07	3.46217e+07	3.69963e+07	1.72184e+07	1.76779e+07	1.70812e+07	1.12292e+07	1.14482e+07	1.17611e+07
471.094	15.779	EPIGALLOCATECHIN 3-O-(3-O-METHYL)GALLATE	C23 H20 O11	Phenylpropanoids and polyketides	7.88445e+07	7.54663e+07	7.86007e+07	7.78536e+07	9.90612e+07	9.68839e+07	1.06922e+08	1.08789e+08	8.06906e+07	2.68209e+08	2.65723e+08	2.6834e+08	2.46136e+08	2.48584e+08	2.44302e+08	3.13794e+08	3.04093e+08	3.04867e+08	1.14814e+09	1.11755e+09	1.11353e+09	4.14705e+08	4.45801e+08	4.4765e+08	5.50313e+08	5.5171e+08	5.53322e+08	3.52557e+08	3.71865e+08	3.8046e+08
459.092	12.423	Epigallocatechin gallate	C22 H18 O11	Phenylpropanoids and polyketides	1.36396e+09	1.30684e+09	1.36832e+09	1.73095e+09	2.16449e+09	2.17863e+09	2.40356e+09	2.47516e+09	2.51161e+09	3.79896e+09	3.86324e+09	4.07278e+09	4.88465e+09	4.86648e+09	4.90725e+09	5.98489e+09	5.84476e+09	5.92475e+09	7.05977e+09	6.83079e+09	6.99995e+09	7.34857e+09	7.02832e+09	7.10437e+09	5.58695e+09	5.55182e+09	5.42401e+09	4.67882e+09	4.81934e+09	4.93638e+09
551.085	22.666	Epitheaflagallin 3-O-gallate	C27 H20 O13	Phenylpropanoids and polyketides	6.18225e+06	5.84696e+06	5.95882e+06	4.86186e+06	6.58568e+06	7.80671e+06	1.41072e+07	1.39093e+07	9.75169e+06	1.53789e+07	1.63726e+07	1.59749e+07	2.35726e+07	2.36473e+07	2.38932e+07	1.97314e+07	1.59177e+07	1.95717e+07	2.53633e+07	1.98581e+07	2.45374e+07	1.02245e+08	1.07702e+08	1.06811e+08	2.27363e+07	1.93527e+07	1.66812e+07	2.22907e+07	2.43344e+07	2.52549e+07
269.066	4.882	Epoxydine B	C12 H12 O7	Organoheterocyclic compounds	256364	242842	173261	413453	566769	528685	655703	601888	708252	2.6847e+06	2.60625e+06	2.72523e+06	6.01472e+06	6.2519e+06	5.88936e+06	8.83891e+06	8.97823e+06	9.25794e+06	1.21624e+07	1.17002e+07	1.19344e+07	4.23703e+06	4.1546e+06	4.34658e+06	3.94765e+06	3.91266e+06	3.76542e+06	3.70352e+06	3.95562e+06	4.56487e+06
393.315	38.298	Ergosta-4,6,8,22-tetraen-3-one	C28 H40 O	Lipids and lipid-like molecules	8.23184e+07	1.18361e+08	1.10369e+08	1.2362e+08	6.9616e+07	8.27552e+07	8.07457e+07	2.16955e+08	2.25502e+08	7.98451e+07	6.83642e+07	6.54458e+07	7.3431e+07	7.87968e+07	8.53882e+07	7.48479e+07	4.79202e+07	4.06931e+07	8.14387e+07	3.84877e+07	3.4354e+07	3.90433e+07	2.48987e+07	2.59125e+07	2.50758e+07	7.45272e+07	7.52775e+07	2.09436e+06	2.43816e+06	1.96768e+06
395.331	34.13	Ergosta-4,6,8,22E-tetraen-11β-OL	C28 H42 O	Lipids and lipid-like molecules	2.91592e+07	2.73203e+07	2.71691e+07	1.49723e+07	1.82474e+07	1.85384e+07	1.51301e+07	1.64487e+07	1.60589e+07	1.60455e+07	1.56544e+07	1.62347e+07	1.32848e+07	1.1438e+07	1.22878e+07	1.16601e+07	1.14869e+07	8.7982e+06	1.03187e+07	9.21497e+06	9.19535e+06	8.16175e+06	6.53376e+06	8.36742e+06	1.0965e+07	1.29053e+07	1.05973e+07	1.38713e+07	1.32821e+07	1.31336e+07
595.168	10.427	Eriocitrin	C27 H32 O15	Phenylpropanoids and polyketides	1.45537e+07	1.4228e+07	1.47616e+07	1.32575e+07	1.65357e+07	1.63626e+07	2.86569e+07	2.97717e+07	3.08884e+07	2.40304e+07	2.31004e+07	2.3458e+07	3.1253e+07	3.1601e+07	3.121e+07	4.14357e+07	4.27486e+07	4.14844e+07	4.91997e+07	4.57947e+07	4.65422e+07	4.33151e+07	4.06828e+07	4.20853e+07	4.88069e+07	4.92017e+07	4.89911e+07	3.04134e+07	3.12801e+07	3.33686e+07
287.057	23.478	Eriodictyol	C15 H12 O6	Phenylpropanoids and polyketides	1.41994e+06	1.759e+06	1.65836e+06	1.86977e+06	2.21835e+06	2.12353e+06	2.86578e+06	2.46277e+06	2.37351e+06	4.13704e+06	3.97894e+06	3.87491e+06	7.01405e+06	5.96709e+06	6.80524e+06	5.73736e+06	5.69565e+06	5.53454e+06	7.27439e+06	7.31378e+06	7.39778e+06	7.6724e+06	7.51461e+06	7.64097e+06	6.67144e+06	6.55494e+06	6.3908e+06	4.86554e+06	4.89737e+06	5.35516e+06
338.342	33.472	Erucamide	C22 H43 N O	Lipids and lipid-like molecules	2.74817e+08	2.60818e+08	2.61949e+08	2.60954e+08	2.64586e+08	2.50684e+08	2.59846e+08	2.45686e+08	2.59812e+08	2.59801e+08	2.64818e+08	2.5204e+08	2.49579e+08	2.52294e+08	2.54244e+08	2.71149e+08	2.67975e+08	2.69933e+08	2.66561e+08	2.56235e+08	2.6439e+08	2.60537e+08	2.75833e+08	2.57402e+08	2.75798e+08	2.67673e+08	2.5585e+08	2.58369e+08	2.49719e+08	2.45801e+08
339.073	7.436	Esculin	C15 H16 O9	Phenylpropanoids and polyketides	1.34194e+06	1.45304e+06	1.46196e+06	1.90735e+06	3.17461e+06	2.47747e+06	2.77914e+06	2.98696e+06	3.24316e+06	4.12369e+06	4.01153e+06	3.70692e+06	7.00851e+06	7.90277e+06	8.32174e+06	7.2738e+06	7.30239e+06	6.04336e+06	1.34603e+07	1.24979e+07	1.22839e+07	9.17629e+06	8.869e+06	8.72667e+06	1.01112e+07	9.53227e+06	9.87249e+06	6.01837e+06	6.59437e+06	6.80464e+06
289.18	26.492	Estriol	C18 H24 O3	Lipids and lipid-like molecules	1.20781e+08	1.15847e+08	1.20838e+08	1.1688e+08	1.45105e+08	1.40618e+08	9.61493e+07	9.89274e+07	1.03329e+08	1.34049e+08	1.27104e+08	1.29057e+08	1.16407e+08	1.19563e+08	1.16575e+08	1.03878e+08	1.03686e+08	1.0493e+08	8.35511e+07	8.46057e+07	8.58386e+07	5.67245e+07	5.49782e+07	5.94305e+07	6.1416e+07	6.17916e+07	6.14179e+07	1.00556e+08	1.04109e+08	9.72679e+07
271.169	26.493	Estrone	C18 H22 O2	Lipids and lipid-like molecules	2.22975e+07	2.11689e+07	2.2454e+07	2.18765e+07	2.6068e+07	2.51274e+07	1.78796e+07	1.83977e+07	1.8747e+07	2.39819e+07	2.28836e+07	2.31854e+07	2.13647e+07	2.17209e+07	2.13693e+07	1.90092e+07	1.8212e+07	1.83247e+07	1.47517e+07	1.53146e+07	1.5557e+07	1.07031e+07	1.00274e+07	1.09209e+07	1.07368e+07	1.11258e+07	1.08945e+07	1.82407e+07	1.88539e+07	1.7722e+07
165.091	10.922	Eugenol	C10 H12 O2	Phenylpropanoids and polyketides	4.10418e+06	4.32665e+06	4.10377e+06	5.18442e+06	6.38245e+06	6.60999e+06	3.32299e+06	3.41501e+06	3.65939e+06	7.40631e+06	7.5739e+06	7.414e+06	6.24971e+06	6.18021e+06	6.15357e+06	6.01964e+06	5.97693e+06	6.40251e+06	5.18518e+06	4.40806e+06	4.38623e+06	5.10349e+06	5.7337e+06	4.64034e+06	6.47886e+06	5.63055e+06	6.22589e+06	4.15478e+06	4.68086e+06	6.22652e+06
815.224	19.254	Faratroside	C35 H42 O22	Organic oxygen compounds	4.37535e+06	3.91777e+06	4.23586e+06	3.01945e+06	5.05586e+06	4.98887e+06	6.85036e+06	7.51119e+06	7.52887e+06	6.69291e+06	6.71418e+06	6.10156e+06	2.48435e+07	2.6471e+07	2.54179e+07	6.0038e+06	5.49546e+06	5.38956e+06	5.01589e+06	4.41343e+06	4.80577e+06	8.99292e+06	8.57383e+06	8.31839e+06	3.64569e+06	3.75431e+06	3.78475e+06	7.44585e+06	8.11628e+06	9.20754e+06
467.277	30.167	Farneside A	C24 H38 N2 O7	Lipids and lipid-like molecules	1.20645e+08	1.16454e+08	1.1805e+08	9.01188e+07	1.08434e+08	1.06227e+08	1.25938e+08	1.30957e+08	1.33428e+08	1.43321e+08	1.40344e+08	1.39301e+08	1.28286e+08	1.29475e+08	1.29347e+08	1.16007e+08	1.1267e+08	1.13598e+08	1.33002e+08	1.1909e+08	1.35434e+08	1.56473e+08	1.55204e+08	1.48978e+08	1.30169e+08	1.31937e+08	1.31595e+08	1.28038e+08	9.14233e+07	1.26549e+08
329.16	31.227	Ficiolide E	C16 H24 O7	Lipids and lipid-like molecules	8.47408e+06	9.03133e+06	8.22388e+06	7.28541e+06	9.57191e+06	8.30907e+06	1.79241e+07	1.74306e+07	1.84323e+07	1.02294e+07	1.01577e+07	9.91961e+06	8.09876e+06	8.57847e+06	8.3936e+06	1.28657e+07	1.22257e+07	1.17486e+07	1.40655e+07	1.47653e+07	1.3828e+07	1.55296e+07	1.42071e+07	1.45718e+07	6.95712e+06	6.7611e+06	6.55863e+06	1.14385e+07	1.15291e+07	1.0417e+07
517.389	33.758	Fomefficinic acid D	C31 H48 O4	Organic acids and derivatives	1.94527e+07	1.75243e+07	1.98592e+07	1.90517e+07	2.35213e+07	2.20255e+07	1.53637e+07	1.58194e+07	1.58803e+07	3.95611e+07	3.69704e+07	3.64894e+07	1.59173e+07	1.57939e+07	1.62302e+07	4.36552e+07	4.38154e+07	4.44963e+07	9.65159e+06	9.57828e+06	9.99359e+06	1.096e+07	1.05907e+07	1.10067e+07	1.12018e+07	1.17573e+07	1.13798e+07	2.01589e+07	2.00402e+07	2.09451e+07
291.196	26.303	Fusarester E	C18 H26 O3	Lipids and lipid-like molecules	1.04507e+07	1.31138e+07	1.14734e+07	1.63098e+07	1.91341e+07	1.48068e+07	1.89512e+07	1.54679e+07	1.60996e+07	2.08387e+07	2.01722e+07	2.14443e+07	1.98117e+07	1.92628e+07	1.95859e+07	2.3263e+07	2.4005e+07	2.47364e+07	2.4729e+07	2.56164e+07	2.65273e+07	1.71437e+07	1.67644e+07	1.74212e+07	1.73045e+07	1.71925e+07	2.20055e+07	2.35614e+07	2.39388e+07	1.847e+07
414.358	32.866	Fusariumin B	C24 H47 N O4	Organoheterocyclic compounds	3.35636e+07	3.31375e+07	3.27057e+07	1.00782e+07	1.20711e+07	1.18685e+07	5.98392e+06	6.13697e+06	6.22231e+06	1.48932e+07	1.56457e+07	1.41806e+07	1.9362e+07	1.99739e+07	1.95291e+07	2.47588e+07	2.43288e+07	2.51157e+07	3.73107e+07	3.77614e+07	3.71952e+07	3.81289e+07	3.82334e+07	3.8855e+07	2.19199e+07	2.25743e+07	2.1298e+07	2.3869e+07	2.36627e+07	2.37555e+07
356.353	33.469	Fusariumin D	C22 H45 N O2	Organoheterocyclic compounds	3.24588e+07	3.0595e+07	2.92796e+07	3.12736e+07	3.12085e+07	3.06712e+07	2.97602e+07	2.99588e+07	2.93696e+07	3.09804e+07	3.07527e+07	2.98342e+07	2.9306e+07	3.07035e+07	2.96715e+07	3.11862e+07	3.09097e+07	3.19394e+07	3.19335e+07	3.22499e+07	3.29584e+07	3.25435e+07	3.35663e+07	3.33372e+07	2.88871e+07	3.36148e+07	3.18729e+07	3.33889e+07	3.23923e+07	3.29726e+07
169.014	3.126	Gallic acid	C7 H6 O5	Phenylpropanoids and polyketides	1.40871e+09	1.45657e+09	1.14935e+09	1.17633e+09	1.51985e+09	1.60314e+09	1.04337e+09	1.07415e+09	9.49595e+08	1.86195e+09	1.86786e+09	1.86577e+09	3.27616e+09	3.31607e+09	3.22693e+09	3.46682e+09	3.47623e+09	3.25302e+09	3.07078e+09	3.00305e+09	3.00007e+09	3.70452e+09	3.67106e+09	3.66223e+09	3.81101e+09	3.81905e+09	3.87315e+09	2.40555e+09	2.49671e+09	2.55623e+09
104.071	0.858	gamma-Aminobutyric acid	C4 H9 N O2	Organic nitrogen compounds	1.04384e+07	1.05903e+07	1.10077e+07	6.71934e+06	8.28282e+06	8.25323e+06	1.9429e+06	1.99264e+06	1.97537e+06	1.07664e+07	9.62346e+06	1.05383e+07	1.77206e+07	1.78078e+07	1.89303e+07	1.42362e+07	1.46894e+07	1.40181e+07	1.23645e+07	1.26649e+07	1.19641e+07	2.6217e+07	2.61052e+07	2.51426e+07	6.73834e+06	7.40532e+06	6.48173e+06	1.14175e+07	1.23681e+07	1.2533e+07
269.046	28.089	Genistein	C15 H10 O5	Phenylpropanoids and polyketides	1.10829e+06	753903	699284	6.2911e+06	8.21802e+06	1.13332e+07	1.01802e+07	8.60951e+06	8.51703e+06	1.23625e+06	1.09209e+06	1.32353e+06	2.72698e+06	2.78592e+06	3.27662e+06	1.58492e+06	1.10363e+06	1.56472e+06	852136	640654	742954	319346	459143	434643	523863	463568	425009	3.42346e+06	3.50374e+06	3.1535e+06
183.174	30.916	Geosmin	C12 H22 O	Lipids and lipid-like molecules	7.69691e+06	7.94178e+06	8.46412e+06	8.35508e+06	8.38905e+06	8.15703e+06	7.98944e+06	8.36076e+06	8.34454e+06	8.84452e+06	8.90633e+06	8.58167e+06	8.42412e+06	8.12859e+06	8.53899e+06	8.42784e+06	8.34244e+06	8.46912e+06	8.83633e+06	8.51297e+06	9.01229e+06	8.82882e+06	7.82567e+06	9.11799e+06	9.15964e+06	8.66253e+06	7.87832e+06	7.87326e+06	8.25377e+06	8.57184e+06
195.174	29.503	Geranylacetone	C13 H22 O	Lipids and lipid-like molecules	8.10452e+06	8.61596e+06	6.77925e+06	9.01025e+06	8.76743e+06	7.50065e+06	8.6501e+06	7.32004e+06	7.92427e+06	8.95105e+06	8.62825e+06	8.41991e+06	8.93262e+06	7.37206e+06	7.71795e+06	8.30305e+06	7.30236e+06	7.53543e+06	8.62535e+06	7.98546e+06	8.04238e+06	8.51832e+06	8.11724e+06	7.73995e+06	7.20995e+06	8.02102e+06	7.19216e+06	7.22593e+06	7.18656e+06	7.12472e+06
331.191	29.559	gibberellin A15	C20 H26 O4	Lipids and lipid-like molecules	3.10245e+06	3.50986e+06	3.14091e+06	3.41786e+06	3.32291e+06	3.60633e+06	3.47745e+06	4.03098e+06	3.65159e+06	3.40682e+06	3.79095e+06	3.33716e+06	3.66922e+06	3.0853e+06	3.35749e+06	3.24282e+06	3.76789e+06	3.44795e+06	3.79351e+06	3.46728e+06	3.55053e+06	3.14411e+06	4.01321e+06	3.37053e+06	3.48631e+06	3.34572e+06	3.30125e+06	3.90248e+06	3.90434e+06	3.3572e+06
331.154	21.798	gibberellin A5	C19 H22 O5	Lipids and lipid-like molecules	4.43213e+07	4.2266e+07	4.50949e+07	3.70127e+07	4.47905e+07	4.49697e+07	4.09402e+07	4.01327e+07	4.11942e+07	5.14914e+07	5.35484e+07	5.3446e+07	4.50024e+07	4.35737e+07	4.48377e+07	4.32107e+07	4.46792e+07	4.43922e+07	3.32537e+07	3.09633e+07	3.30414e+07	2.5033e+07	2.41707e+07	2.44952e+07	3.39007e+07	3.59544e+07	3.33464e+07	3.93673e+07	4.00161e+07	4.17033e+07
195.051	0.841	Gluconic acid	C6 H12 O7	Organic acids and derivatives	3.15262e+07	3.02181e+07	3.07082e+07	3.65952e+07	4.43498e+07	4.32406e+07	1.14182e+07	1.27894e+07	1.37432e+07	7.30416e+07	7.05568e+07	7.17654e+07	2.00256e+08	2.00743e+08	2.10969e+08	1.33397e+08	1.33609e+08	1.38079e+08	1.86469e+08	1.82888e+08	1.84773e+08	1.74095e+08	1.69408e+08	1.72451e+08	1.43104e+08	1.48546e+08	1.44357e+08	1.10246e+08	1.16216e+08	1.14431e+08
168.982	0.831	Glycerone sulfate	C3 H6 O6 S	Organic oxygen compounds	5.16054e+07	5.0788e+07	5.27233e+07	3.57205e+07	4.34049e+07	4.19321e+07	2.15304e+07	2.2953e+07	2.3295e+07	4.37996e+07	4.32305e+07	4.23405e+07	3.84824e+07	3.79864e+07	4.15631e+07	3.25258e+07	3.13445e+07	3.2971e+07	2.93474e+07	2.97387e+07	2.90051e+07	3.25765e+07	2.79787e+07	3.25437e+07	3.12077e+07	3.29492e+07	3.16986e+07	3.78295e+07	3.79474e+07	3.83061e+07
452.279	30.075	Glycerophospho-N-palmitoyl ethanolamine	C21 H44 N O7 P	Lipids and lipid-like molecules	4.67434e+07	4.3799e+07	4.53802e+07	4.07058e+07	4.95288e+07	4.74133e+07	5.03004e+07	5.33988e+07	5.27264e+07	7.23149e+07	7.24613e+07	6.98192e+07	1.00952e+08	9.5315e+07	9.44985e+07	1.08867e+08	1.08264e+08	1.08984e+08	1.54856e+08	1.51992e+08	1.55045e+08	2.97491e+08	2.90149e+08	2.98891e+08	2.0019e+08	2.05574e+08	2.0461e+08	1.24666e+08	1.21729e+08	1.26074e+08
283.062	26.179	Glycitein	C16 H12 O5	Phenylpropanoids and polyketides	542957	467498	473549	1.83146e+07	2.46649e+07	2.80188e+07	5.5608e+06	5.15694e+06	5.22498e+06	1.84049e+06	2.00527e+06	1.96728e+06	1.89036e+06	1.8382e+06	1.85653e+06	2.61334e+06	2.07924e+06	2.45867e+06	773481	564274	763432	190849	258007	258811	196003	286302	172825	4.27058e+06	4.75583e+06	4.25537e+06
661.38	28.612	Gobienine B	C33 H56 O13	Lipids and lipid-like molecules	1.41087e+06	1.3101e+06	1.41604e+06	1.18841e+06	1.64365e+06	1.5342e+06	2.45973e+06	2.53594e+06	2.59086e+06	3.44766e+06	3.20508e+06	3.27748e+06	5.1114e+06	5.37218e+06	5.30881e+06	3.77231e+06	3.6342e+06	3.94163e+06	5.79242e+06	7.34304e+06	5.63259e+06	5.74161e+06	5.61151e+06	5.45371e+06	5.28795e+06	5.67338e+06	5.76882e+06	3.63225e+06	4.02202e+06	3.8502e+06
152.057	1.377	Guanine	C5 H5 N5 O	Nucleosides, nucleotides and analogues	1.74807e+08	1.52651e+08	1.79315e+08	7.28262e+07	9.5989e+07	8.77835e+07	1.4031e+08	1.49309e+08	1.59501e+08	2.06994e+08	1.90322e+08	2.01204e+08	8.71641e+07	9.89863e+07	9.12633e+07	1.29371e+08	1.26925e+08	1.22602e+08	9.23432e+07	8.5194e+07	9.16392e+07	1.27344e+08	1.27115e+08	1.31657e+08	1.62397e+08	1.6241e+08	1.47233e+08	1.15697e+08	1.21247e+08	1.27945e+08
282.085	3.724	Guanosine	C10 H13 N5 O5	Nucleosides, nucleotides and analogues	4.65249e+06	4.60327e+06	4.44397e+06	2.65361e+06	2.31739e+06	3.35438e+06	5.60316e+06	5.42584e+06	5.5914e+06	9.34497e+06	9.15247e+06	9.43039e+06	2.23378e+07	2.25533e+07	2.19724e+07	1.09996e+07	1.08431e+07	1.09409e+07	2.30433e+07	2.26436e+07	2.26366e+07	5.18884e+07	5.07469e+07	5.05852e+07	3.45716e+07	3.59711e+07	3.48286e+07	1.84609e+07	1.81589e+07	1.81759e+07
362.051	1.948	Guanosine monophosphate (GMP)	C10 H14 N5 O8 P	Nucleosides, nucleotides and analogues	5.62677e+06	5.85746e+06	5.84862e+06	4.36306e+06	6.11548e+06	5.9297e+06	1.10854e+07	1.14817e+07	1.20774e+07	9.76308e+06	9.35011e+06	1.03011e+07	1.40027e+07	1.41785e+07	1.25415e+07	8.59841e+06	7.50716e+06	7.7809e+06	1.41787e+07	1.35444e+07	1.46125e+07	3.09197e+07	2.97653e+07	3.24679e+07	2.44299e+07	2.61178e+07	2.58498e+07	1.31783e+07	1.36308e+07	1.34794e+07
181.122	24.161	Hamavellone B	C11 H16 O2	Lipids and lipid-like molecules	7.63882e+07	8.3862e+07	8.74884e+07	1.52718e+08	1.79387e+08	1.75858e+08	5.33969e+07	5.44178e+07	5.57811e+07	1.63127e+08	1.57001e+08	1.62348e+08	3.51496e+08	3.5671e+08	3.53287e+08	2.97108e+08	3.05e+08	3.04256e+08	3.65655e+08	3.63135e+08	3.57661e+08	2.91743e+08	2.8977e+08	2.87375e+08	2.17789e+08	2.18058e+08	2.18886e+08	2.1141e+08	2.19641e+08	2.25503e+08
258.113	22.017	Haplamine	C15 H15 N O3	Alkaloids and derivatives	3.4433e+06	3.43334e+06	3.36508e+06	3.63471e+06	4.37532e+06	4.29948e+06	1.30439e+07	1.27143e+07	1.32003e+07	1.03514e+07	1.03144e+07	1.04115e+07	1.28541e+07	1.34252e+07	1.26453e+07	3.08449e+07	3.07976e+07	3.01127e+07	1.50398e+07	1.48043e+07	1.45574e+07	9.11503e+07	8.92488e+07	8.86847e+07	1.59503e+07	1.64197e+07	1.65592e+07	2.06978e+07	2.19707e+07	2.33075e+07
211.169	29.4	Harzianumol E	C13 H22 O2	Lipids and lipid-like molecules	6.70727e+07	6.83156e+07	6.9025e+07	7.12281e+07	6.95265e+07	6.91215e+07	6.876e+07	6.88884e+07	7.17921e+07	7.03886e+07	7.24739e+07	7.01628e+07	6.9325e+07	6.85581e+07	6.97459e+07	7.03534e+07	6.87647e+07	7.08216e+07	6.87386e+07	7.06717e+07	7.10434e+07	7.24757e+07	7.08956e+07	7.24852e+07	7.11393e+07	8.28761e+07	7.18008e+07	6.80029e+07	6.95971e+07	7.04313e+07
253.216	25.047	Hexadeca-5,9-dienoic acid	C16 H28 O2	Lipids and lipid-like molecules	1.30352e+07	1.30918e+07	1.35937e+07	1.12722e+07	1.44244e+07	1.31888e+07	1.20549e+07	1.19417e+07	1.22382e+07	1.33053e+07	1.31096e+07	1.34178e+07	1.32641e+07	1.30274e+07	1.31364e+07	8.49971e+06	8.9516e+06	8.97259e+06	9.95343e+06	1.01832e+07	9.68342e+06	8.69688e+06	8.39225e+06	8.8372e+06	1.01682e+07	9.46949e+06	1.04945e+07	1.13665e+07	1.18522e+07	1.17592e+07
256.264	34.354	Hexadecanamide	C16 H33 N O	Lipids and lipid-like molecules	1.9769e+08	1.96842e+08	1.74307e+08	2.19059e+08	2.02231e+08	2.14944e+08	1.72361e+08	2.0111e+08	1.95311e+08	2.49039e+08	2.05777e+08	1.82869e+08	2.02163e+08	1.88384e+08	2.06561e+08	2.35293e+08	2.4222e+08	1.85188e+08	1.60541e+08	1.77425e+08	1.6223e+08	2.49642e+08	2.33293e+08	2.60095e+08	1.89714e+08	1.74614e+08	2.25908e+08	3.30999e+08	3.67915e+08	3.82407e+08
285.208	28.762	Hexadecanedioic acid	C16 H30 O4	Organic acids and derivatives	4.03459e+07	3.94916e+07	4.15572e+07	3.92263e+07	4.72793e+07	4.49987e+07	1.34925e+07	1.35103e+07	1.35754e+07	1.66267e+07	1.6423e+07	1.67975e+07	1.5411e+07	1.54072e+07	1.50133e+07	8.08229e+06	7.97767e+06	8.02028e+06	6.75547e+06	7.13676e+06	7.14576e+06	6.61851e+06	7.0967e+06	6.68214e+06	7.64714e+06	7.38724e+06	7.98328e+06	1.78916e+07	1.77331e+07	1.68139e+07
207.138	22.185	Hexyl benzoate	C13 H18 O2	Benzenoids	3.35158e+07	3.41296e+07	3.40667e+07	5.13489e+06	5.99915e+06	6.20331e+06	9.06807e+06	8.48734e+06	8.84009e+06	1.66736e+07	1.97206e+07	1.69577e+07	7.79793e+06	7.88317e+06	7.46806e+06	2.78216e+06	2.9038e+06	2.70527e+06	3.04101e+06	2.94996e+06	3.20416e+06	3.11265e+06	3.00305e+06	2.87593e+06	4.33208e+06	4.71526e+06	4.68964e+06	8.96029e+06	9.39108e+06	9.46348e+06
479.373	35.998	Homocastasterone	C29 H50 O5	Lipids and lipid-like molecules	6.5721e+07	6.64244e+07	6.87021e+07	6.96699e+07	8.23718e+07	8.15791e+07	5.01805e+07	5.21058e+07	5.25164e+07	7.26499e+07	6.99347e+07	6.86821e+07	7.30885e+07	7.59515e+07	7.07645e+07	3.79504e+07	3.73371e+07	3.60777e+07	8.33962e+07	8.32061e+07	8.42709e+07	5.28e+07	5.25684e+07	5.39782e+07	4.92087e+07	4.95526e+07	4.9199e+07	6.48158e+07	6.5041e+07	6.31758e+07
347.078	14.033	Hydroxysulochrin	C17 H16 O8	Phenylpropanoids and polyketides	7.97748e+06	7.49123e+06	7.84801e+06	8.91858e+06	1.07486e+07	1.06772e+07	8.83897e+06	9.59259e+06	9.43237e+06	1.46056e+07	1.5017e+07	1.45382e+07	2.35952e+07	2.38467e+07	2.39577e+07	2.48936e+07	2.40454e+07	2.48669e+07	2.30686e+07	2.2096e+07	2.25206e+07	2.3971e+07	2.34099e+07	2.37228e+07	3.92056e+07	3.88695e+07	3.80645e+07	1.83225e+07	1.96614e+07	1.98806e+07
137.046	1.599	Hypoxanthine	C5 H4 N4 O	Nucleosides, nucleotides and analogues	1.98051e+07	2.04222e+07	2.11686e+07	6.08659e+06	7.59925e+06	7.44038e+06	1.63808e+07	1.68688e+07	1.69649e+07	2.02621e+07	2.1118e+07	2.166e+07	1.43788e+07	1.46402e+07	1.46354e+07	1.76959e+07	1.77678e+07	1.84405e+07	1.55549e+07	1.6493e+07	1.63233e+07	6.60948e+07	6.35486e+07	6.65132e+07	3.56637e+07	3.70399e+07	3.4997e+07	2.179e+07	2.28435e+07	2.35828e+07
304.166	11.323	Indole-3-acetyl-epsilon-L-lysine	C16 H21 N3 O3	Organoheterocyclic compounds	3.90159e+06	3.74734e+06	4.2413e+06	1.46807e+06	1.95102e+06	2.07706e+06	1.16399e+07	1.23521e+07	1.3764e+07	3.65989e+06	3.62079e+06	3.64914e+06	1.19703e+06	1.2582e+06	1.262e+06	2.00352e+06	1.86139e+06	2.18612e+06	1.98566e+06	1.85041e+06	1.92171e+06	3.83187e+06	3.37575e+06	3.50488e+06	1.84275e+06	1.41007e+06	1.68081e+06	2.95551e+06	3.63616e+06	4.25641e+06
188.071	6.319	Indole-3-acrylic acid	C11 H9 N O2	Organoheterocyclic compounds	3.63932e+06	3.8822e+06	3.96724e+06	5.58494e+06	7.1269e+06	7.18734e+06	4.52102e+06	4.83769e+06	4.60595e+06	1.65523e+07	1.6467e+07	1.7829e+07	3.75167e+07	3.81172e+07	3.79501e+07	5.98022e+07	7.05436e+07	7.09889e+07	1.51667e+08	1.04797e+08	1.50879e+08	2.8707e+08	1.81553e+08	2.78522e+08	8.16149e+07	7.94583e+07	8.11079e+07	6.61524e+07	6.75288e+07	7.23076e+07
267.073	0.908	Inosine	C10 H12 N4 O5	Nucleosides, nucleotides and analogues	4.24031e+07	4.29677e+07	4.29527e+07	4.92842e+07	5.38147e+07	5.57485e+07	1.88121e+07	1.9568e+07	1.99935e+07	6.78133e+07	6.77066e+07	6.68768e+07	7.2758e+07	7.44296e+07	7.09362e+07	7.04174e+07	6.77936e+07	6.83907e+07	7.87627e+07	7.87909e+07	8.09911e+07	8.35499e+07	7.75755e+07	8.28404e+07	6.66474e+07	6.32614e+07	6.38505e+07	6.41907e+07	6.00765e+07	6.24473e+07
478.426	35.578	Inoterpene B	C30 H52 O3	Lipids and lipid-like molecules	9.69214e+07	1.07037e+08	1.10251e+08	1.0032e+08	1.083e+08	1.08459e+08	3.50417e+07	4.13771e+07	4.14353e+07	6.95772e+07	7.15973e+07	6.866e+07	1.29318e+08	1.46e+08	1.26855e+08	8.55372e+07	7.519e+07	8.09721e+07	7.44216e+07	6.27655e+07	6.173e+07	3.66249e+07	3.63792e+07	3.80442e+07	4.06614e+07	4.19081e+07	3.94515e+07	7.18106e+07	6.98236e+07	7.04193e+07
517.354	32.273	Irpeksolactin I	C31 H50 O6	Lipids and lipid-like molecules	2.60113e+07	2.69913e+07	2.76631e+07	2.01593e+07	2.53052e+07	2.49261e+07	1.68475e+07	1.7345e+07	1.7109e+07	3.19764e+07	3.03325e+07	3.12373e+07	9.26418e+06	9.99609e+06	8.40773e+06	1.23388e+07	1.20222e+07	1.24467e+07	1.63561e+07	1.55702e+07	1.64251e+07	1.42836e+07	1.37409e+07	1.50648e+07	1.22774e+07	1.3225e+07	1.18535e+07	1.79599e+07	1.86139e+07	1.89534e+07
235.206	25.054	Isobutylionone	C16 H26 O	Lipids and lipid-like molecules	8.54433e+06	8.74415e+06	8.93928e+06	7.93185e+06	9.87073e+06	9.76008e+06	8.37559e+06	8.61832e+06	8.79286e+06	9.22767e+06	9.85032e+06	9.50088e+06	8.91233e+06	8.77181e+06	9.14816e+06	6.34626e+06	7.11975e+06	6.56143e+06	7.03604e+06	7.09709e+06	6.8016e+06	7.4515e+06	6.44618e+06	6.93723e+06	7.46531e+06	7.79321e+06	6.75319e+06	7.31334e+06	8.34034e+06	8.06269e+06
447.129	24.802	Isokaempferide 7-rhamnoside	C22 H22 O10	Phenylpropanoids and polyketides	1.7389e+07	1.7368e+07	1.76798e+07	1.79532e+07	1.68351e+07	1.61684e+07	1.64492e+07	1.72912e+07	1.6421e+07	1.63026e+07	1.62729e+07	1.56748e+07	1.47212e+07	1.4112e+07	1.51013e+07	1.51619e+07	1.639e+07	1.5969e+07	1.57696e+07	1.61018e+07	1.61255e+07	1.53999e+07	1.5718e+07	1.14448e+07	1.54006e+07	1.57542e+07	1.62239e+07	1.59573e+07	1.62341e+07	1.65541e+07
563.142	17.557	Isovitexin 2"-O-xyloside	C26 H28 O14	Phenylpropanoids and polyketides	1.11187e+07	1.19144e+07	1.1281e+07	1.03444e+07	1.30954e+07	1.31836e+07	1.74738e+07	1.64211e+07	1.70694e+07	2.00515e+07	1.88817e+07	1.96119e+07	1.73164e+07	1.79956e+07	1.68893e+07	2.28309e+07	2.19709e+07	2.08048e+07	3.362e+07	3.17756e+07	3.1855e+07	2.7528e+07	2.71778e+07	2.8293e+07	2.56085e+07	2.6512e+07	2.6826e+07	2.0358e+07	2.24578e+07	2.21817e+07
417.084	21.337	Juglalin	C20 H18 O10	Phenylpropanoids and polyketides	4.61545e+06	4.55067e+06	5.11389e+06	5.06949e+06	6.34997e+06	6.78945e+06	9.07505e+06	9.14095e+06	9.11739e+06	7.79082e+06	7.53122e+06	7.29576e+06	7.60897e+06	9.01315e+06	8.22783e+06	1.12673e+07	1.10018e+07	1.13862e+07	2.15414e+07	1.98807e+07	2.02722e+07	1.55593e+07	1.52552e+07	1.58915e+07	1.90954e+07	2.0449e+07	1.98033e+07	1.11291e+07	1.15602e+07	1.16858e+07
577.158	20.744	Kaempferitrin	C27 H30 O14	Phenylpropanoids and polyketides	353868	417425	448546	678405	934551	820459	424442	739815	646115	621584	725021	740747	906331	851310	865355	4.98719e+06	5.67304e+06	5.18878e+06	4.50988e+06	4.51896e+06	4.90631e+06	538105	734726	874826	802048	867298	739200	1.7199e+06	1.70473e+06	1.59853e+06
287.055	20.903	Kaempferol	C15 H10 O6	Phenylpropanoids and polyketides	2.40565e+07	2.2461e+07	2.35648e+07	3.22495e+07	4.02289e+07	3.86964e+07	3.08082e+07	3.02298e+07	3.22955e+07	3.8034e+07	3.85738e+07	3.3989e+07	4.97284e+07	5.03285e+07	4.86846e+07	4.55975e+07	4.5248e+07	4.46713e+07	5.07216e+07	4.99418e+07	5.09769e+07	7.95425e+07	7.94597e+07	8.0721e+07	8.2498e+07	7.96607e+07	8.28413e+07	4.64357e+07	4.99902e+07	5.40807e+07
190.05	7.556	Kynurenic acid	C10 H7 N O3	Organoheterocyclic compounds	1.26621e+07	1.23826e+07	1.34704e+07	7.03872e+06	9.1324e+06	6.63291e+06	2.21064e+07	2.11048e+07	2.47854e+07	1.86961e+07	1.50435e+07	1.56891e+07	1.63612e+07	1.95462e+07	2.11418e+07	1.29287e+07	1.20772e+07	1.55256e+07	1.26489e+07	1.19738e+07	1.21206e+07	1.78354e+07	1.77799e+07	1.78818e+07	2.71507e+07	2.47434e+07	2.98061e+07	1.54302e+07	1.64915e+07	1.7979e+07
118.086	0.896	L-(+)-Valine	C5 H11 N O2	Organic acids and derivatives	3.59144e+08	3.52514e+08	3.63947e+08	2.61613e+08	2.92766e+08	2.90102e+08	4.36015e+08	4.25287e+08	4.43333e+08	5.74572e+08	5.86755e+08	6.04554e+08	4.45638e+08	4.45279e+08	4.59381e+08	5.02384e+08	4.94874e+08	4.83914e+08	4.04558e+08	4.0755e+08	4.14632e+08	4.48512e+08	4.56839e+08	4.39886e+08	4.24497e+08	3.89833e+08	4.09831e+08	4.31476e+08	4.43834e+08	4.40144e+08
133.015	0.93	L-(-)-Malic acid	C4 H6 O5	Organic acids and derivatives	6.05106e+07	5.8809e+07	6.18394e+07	1.29813e+08	1.67885e+08	1.64936e+08	1.85301e+07	1.97746e+07	2.03131e+07	2.05131e+08	2.01533e+08	2.02059e+08	3.99157e+08	4.06791e+08	3.96784e+08	3.36877e+08	3.37088e+08	3.46251e+08	5.05729e+08	4.87927e+08	4.85668e+08	3.77948e+08	3.70521e+08	3.7502e+08	3.90071e+08	4.04278e+08	3.95897e+08	2.64754e+08	2.76571e+08	2.78682e+08
146.046	0.843	L-Glutamic acid	C5 H9 N O4	Organic acids and derivatives	1.44141e+06	1.53532e+06	1.28116e+06	548712	757423	862716	1.06617e+06	1.72374e+06	2.21548e+06	3.77869e+06	2.02028e+06	1.94093e+06	5.76746e+06	9.32206e+06	9.1902e+06	1.10937e+07	8.304e+06	1.02859e+07	2.22341e+07	2.3542e+07	2.28e+07	3.00552e+07	3.61788e+07	3.5419e+07	1.69454e+07	1.75787e+07	1.67657e+07	8.74014e+06	1.27465e+07	1.20351e+07
166.086	4.035	L-Phenylalanine	C9 H11 N O2	Organic acids and derivatives	4.51622e+06	5.52451e+06	3.95253e+06	4.77482e+06	6.8795e+06	8.5407e+06	3.30771e+06	2.40757e+06	2.48366e+06	8.34689e+06	1.18871e+07	1.27875e+07	2.55684e+07	2.10751e+07	2.1207e+07	4.15513e+07	3.29062e+07	3.11366e+07	9.98072e+07	1.20495e+08	1.00221e+08	2.72144e+08	3.03151e+08	2.68911e+08	4.9015e+07	6.17764e+07	4.9925e+07	5.15076e+07	5.19147e+07	5.54164e+07
130.05	1.463	L-Pyroglutamic acid	C5 H7 N O3	Organic acids and derivatives	1.53217e+07	1.74131e+07	1.45665e+07	1.42834e+07	1.7567e+07	1.29219e+07	7.10188e+06	9.84321e+06	9.14809e+06	5.55845e+07	5.28782e+07	6.009e+07	2.03466e+08	2.05415e+08	2.09278e+08	1.82586e+08	1.83794e+08	1.78269e+08	1.821e+08	2.07497e+08	2.10473e+08	7.97843e+08	7.70965e+08	7.82318e+08	2.50134e+08	2.59101e+08	2.49211e+08	1.81468e+08	1.89293e+08	1.95276e+08
135.03	0.873	L-Threonic acid	C4 H8 O5	Organic acids and derivatives	3.32897e+07	3.03605e+07	3.15054e+07	3.32251e+07	4.19781e+07	3.95035e+07	1.30585e+07	1.3881e+07	1.45783e+07	5.57414e+07	5.43525e+07	5.38288e+07	1.47687e+08	1.52564e+08	1.52454e+08	1.42936e+08	1.40438e+08	1.45992e+08	1.88876e+08	1.86746e+08	1.78073e+08	1.99453e+08	2.02613e+08	2.06467e+08	1.20202e+08	1.28455e+08	1.26493e+08	1.05779e+08	1.10375e+08	1.11751e+08
357.104	0.805	Lactobionic acid	C12 H22 O12	Organic acids and derivatives	5.75052e+07	5.56305e+07	5.70884e+07	8.99606e+07	9.62755e+07	9.54385e+07	6.05513e+07	6.05638e+07	6.23003e+07	1.39048e+08	1.386e+08	1.4005e+08	2.03745e+08	1.91234e+08	1.95842e+08	1.57772e+08	1.5392e+08	1.47842e+08	1.84862e+08	1.63582e+08	1.65269e+08	1.85485e+08	1.91146e+08	1.91816e+08	2.45765e+08	2.44504e+08	2.40803e+08	1.51736e+08	1.57525e+08	1.60388e+08
521.204	15.802	Lariciresinol 4-O-glucoside	C26 H34 O11	Phenylpropanoids and polyketides	6.65169e+06	6.60035e+06	6.90926e+06	7.29886e+06	9.03451e+06	8.82665e+06	7.47534e+06	7.58274e+06	7.77681e+06	7.67663e+06	7.91435e+06	7.64456e+06	7.82217e+06	7.55737e+06	7.87178e+06	9.85976e+06	9.39184e+06	9.07254e+06	1.1284e+07	1.12147e+07	1.05595e+07	1.01447e+07	9.98908e+06	1.09413e+07	1.04608e+07	1.07092e+07	1.04648e+07	8.79953e+06	8.86013e+06	8.94653e+06
281.248	28.515	Linoleic acid	C18 H32 O2	Lipids and lipid-like molecules	6.43414e+06	6.29909e+06	6.61273e+06	6.83262e+06	7.81591e+06	7.6675e+06	4.98754e+06	5.5703e+06	5.35999e+06	7.08957e+06	6.2153e+06	6.96367e+06	7.69584e+06	7.88647e+06	7.70572e+06	6.70863e+06	6.95002e+06	6.24634e+06	5.91095e+06	4.8574e+06	5.97176e+06	5.23997e+06	5.12198e+06	5.58069e+06	7.09641e+06	7.74453e+06	6.99985e+06	6.37341e+06	7.30686e+06	6.64983e+06
323.295	35.927	LINOLEIC ACID PROPYL ESTER	C21 H38 O2	Lipids and lipid-like molecules	1.48361e+08	1.3527e+08	1.36028e+08	1.41512e+08	1.35763e+08	1.32916e+08	1.41418e+08	1.42348e+08	1.43085e+08	1.40377e+08	1.46317e+08	1.41939e+08	1.40499e+08	1.46657e+08	1.40111e+08	1.47164e+08	1.45839e+08	1.4195e+08	1.4429e+08	1.47473e+08	1.46044e+08	1.46455e+08	2.46338e+08	1.4371e+08	1.43026e+08	1.4842e+08	2.34797e+08	1.42511e+08	1.53471e+08	1.4852e+08
324.29	31.421	Linoleoyl ethanolamide	C20 H37 N O2	Lipids and lipid-like molecules	8.38762e+06	7.75804e+06	6.53501e+06	9.34754e+06	7.99174e+06	7.79008e+06	8.08881e+06	1.05159e+07	1.07556e+07	1.43767e+07	1.20107e+07	1.27052e+07	1.26369e+07	1.29103e+07	1.43994e+07	2.25331e+07	2.17774e+07	2.02066e+07	1.76663e+07	1.83661e+07	1.7603e+07	4.94879e+07	4.94047e+07	5.21724e+07	3.90617e+07	4.05847e+07	3.96279e+07	2.14076e+07	2.07751e+07	2.03274e+07
427.394	36.106	Lupeol	C30 H50 O	Lipids and lipid-like molecules	1.02718e+07	1.05897e+07	1.30865e+07	1.1077e+07	1.23057e+07	1.358e+07	7.4884e+06	7.24807e+06	7.07602e+06	8.51232e+06	8.02131e+06	9.79264e+06	2.72939e+07	2.80558e+07	2.86009e+07	1.74849e+07	1.86626e+07	1.92025e+07	1.18038e+07	1.08985e+07	1.24618e+07	6.49726e+06	6.72795e+06	6.74363e+06	1.4536e+07	1.31413e+07	1.29648e+07	9.54628e+06	1.19305e+07	1.14385e+07
287.055	20.247	Luteolin	C15 H10 O6	Phenylpropanoids and polyketides	9.33124e+06	8.62682e+06	8.9607e+06	1.24241e+07	1.5594e+07	1.53102e+07	1.41979e+07	1.47925e+07	1.55425e+07	1.47686e+07	1.42097e+07	1.43564e+07	2.15626e+07	2.19232e+07	2.19397e+07	2.53534e+07	2.49406e+07	2.61706e+07	3.42505e+07	3.39788e+07	3.19347e+07	3.05604e+07	2.94267e+07	3.20085e+07	3.97588e+07	4.06516e+07	4.15599e+07	2.12722e+07	2.31071e+07	2.51809e+07
115.004	1.658	Maleic acid	C4 H4 O4	Organic acids and derivatives	2.92435e+06	2.92224e+06	3.07454e+06	2.57696e+06	2.93149e+06	2.42161e+06	3.01321e+06	3.10686e+06	3.09985e+06	5.42137e+06	5.2676e+06	4.95529e+06	8.06277e+06	8.29571e+06	8.17163e+06	9.47809e+06	9.71697e+06	9.24112e+06	9.49926e+06	9.32894e+06	9.33893e+06	1.27222e+07	1.32203e+07	1.25492e+07	1.00955e+07	1.09944e+07	1.06584e+07	6.6547e+06	6.54503e+06	6.79642e+06
103.004	0.95	Malonic acid	C3 H4 O4	Organic acids and derivatives	5.43503e+06	5.50397e+06	6.04668e+06	6.11916e+06	8.10396e+06	8.10566e+06	2.12978e+06	1.91164e+06	2.35281e+06	9.70687e+06	1.04865e+07	1.14364e+07	3.39535e+07	3.55777e+07	3.22588e+07	3.08182e+07	2.99795e+07	3.10119e+07	4.00089e+07	3.91338e+07	3.79031e+07	4.23528e+07	4.10429e+07	3.93828e+07	3.20628e+07	3.36002e+07	3.41105e+07	2.06672e+07	2.22257e+07	2.32886e+07
327.218	24.368	Malyngic acid	C18 H32 O5	Lipids and lipid-like molecules	5.55877e+07	5.57801e+07	5.55665e+07	5.45534e+07	6.90957e+07	6.65236e+07	3.91317e+07	4.0898e+07	4.27355e+07	5.60019e+07	5.56806e+07	5.81897e+07	5.92918e+07	5.92609e+07	6.25894e+07	5.23413e+07	5.28415e+07	5.38218e+07	4.64855e+07	4.88449e+07	4.8004e+07	3.5881e+07	3.5242e+07	3.7451e+07	4.13591e+07	4.00355e+07	4.30519e+07	4.77424e+07	5.2073e+07	4.97538e+07
357.135	23.695	Matairesinol	C20 H22 O6	Phenylpropanoids and polyketides	1.3406e+07	1.3402e+07	1.38121e+07	1.30064e+07	1.5959e+07	1.52721e+07	7.68689e+06	8.015e+06	8.16927e+06	1.09471e+07	1.05125e+07	1.07616e+07	7.70762e+06	7.94523e+06	7.76732e+06	9.94711e+06	9.93494e+06	9.75927e+06	7.34943e+06	7.06427e+06	7.16343e+06	6.17869e+06	6.20511e+06	6.04444e+06	6.06047e+06	6.42017e+06	6.39452e+06	8.94514e+06	1.03402e+07	9.65422e+06
177.164	21.922	Megastigma-4,6(E),8(Z)-triene	C13 H20	Lipids and lipid-like molecules	4.0175e+06	3.77196e+06	3.71933e+06	4.65013e+06	6.47371e+06	5.3282e+06	1.72718e+06	1.88382e+06	1.84078e+06	5.0276e+06	4.92225e+06	5.80636e+06	9.75305e+06	9.35116e+06	9.94542e+06	9.8725e+06	9.91152e+06	9.99319e+06	6.7319e+06	6.72574e+06	6.45625e+06	5.64334e+06	5.30874e+06	5.22588e+06	9.21817e+06	9.45632e+06	9.23844e+06	5.84058e+06	6.42551e+06	7.51788e+06
152.071	4.678	Methyl anthranilate	C8 H9 N O2	Benzenoids	5.63259e+06	5.85444e+06	5.83632e+06	2.8412e+06	2.94546e+06	3.39921e+06	3.07349e+06	3.32587e+06	3.05958e+06	1.08386e+07	1.0646e+07	1.12434e+07	717625	651413	739954	1.24728e+06	1.07048e+06	602774	316158	386952	768323	609577	667015	702051	442541	474670	391000	2.25048e+06	2.75817e+06	2.97198e+06
357.3	29.673	Monoolein	C21 H40 O4	Lipids and lipid-like molecules	4.08774e+07	3.90485e+07	4.17711e+07	3.17948e+07	3.94071e+07	3.88356e+07	4.74407e+07	4.93282e+07	5.03906e+07	5.34143e+07	5.17579e+07	5.26855e+07	6.55939e+07	6.72668e+07	6.60753e+07	3.81098e+07	3.90941e+07	3.87317e+07	4.19962e+07	4.15662e+07	4.1777e+07	4.40993e+07	4.36987e+07	4.59056e+07	4.31956e+07	4.48063e+07	4.34425e+07	4.56174e+07	4.76069e+07	4.7206e+07
637.177	21.316	Multiflorin A	C29 H32 O16	Phenylpropanoids and polyketides	869843	907429	1.23644e+06	945998	1.28864e+06	1.48114e+06	2.4949e+06	2.80928e+06	2.76776e+06	2.90459e+06	2.65327e+06	4.44863e+06	8.94841e+06	1.16445e+07	1.11693e+07	2.5223e+06	2.60899e+06	2.51387e+06	1.88474e+06	2.03626e+06	1.91998e+06	3.85854e+06	3.76447e+06	4.01368e+06	2.23244e+06	2.55605e+06	2.18637e+06	3.15335e+06	3.48639e+06	3.24783e+06
239.237	29.39	Muscone	C16 H30 O	Lipids and lipid-like molecules	1.04078e+07	1.00338e+07	1.07785e+07	9.83796e+06	1.20134e+07	1.1769e+07	1.28569e+07	1.34867e+07	1.40374e+07	1.26975e+07	1.26847e+07	1.26609e+07	1.34422e+07	1.38097e+07	1.38762e+07	1.11535e+07	1.08731e+07	1.15574e+07	1.19213e+07	1.16743e+07	1.2488e+07	1.14781e+07	1.17698e+07	1.21404e+07	1.05506e+07	1.23644e+07	1.05224e+07	1.13636e+07	1.23497e+07	1.24763e+07
319.045	15.982	Myricetin	C15 H10 O8	Phenylpropanoids and polyketides	3.3281e+07	3.12161e+07	3.24204e+07	4.26476e+07	5.61149e+07	5.28581e+07	4.22421e+07	4.39148e+07	4.41206e+07	5.02339e+07	5.038e+07	4.97188e+07	1.2688e+08	1.29846e+08	1.2761e+08	9.19391e+07	8.73582e+07	9.09252e+07	1.15616e+08	1.10075e+08	1.11284e+08	9.12589e+07	8.56843e+07	9.18398e+07	1.64894e+08	1.52408e+08	1.57627e+08	7.79505e+07	8.59916e+07	9.10982e+07
228.232	31.911	Myristamide	C14 H29 N O	Lipids and lipid-like molecules	7.76383e+06	7.91611e+06	7.64224e+06	7.88686e+06	8.47052e+06	7.99449e+06	7.55105e+06	8.27438e+06	8.2199e+06	9.10184e+06	7.81574e+06	7.69055e+06	8.07181e+06	7.9853e+06	8.07709e+06	8.35061e+06	9.2693e+06	8.13337e+06	7.72447e+06	8.39983e+06	7.69072e+06	9.00537e+06	8.75041e+06	8.78942e+06	8.15196e+06	8.21903e+06	7.99628e+06	1.19708e+07	1.22843e+07	1.26593e+07
293.18	29.518	Myristyl sulfate	C14 H30 O4 S	Organic oxygen compounds	2.61687e+07	5.46606e+07	2.70038e+07	2.63026e+07	5.68225e+07	2.92504e+07	3.15737e+07	3.42017e+07	3.11119e+07	4.57554e+07	3.24134e+07	4.48961e+07	3.1521e+07	2.66856e+07	2.89563e+07	3.75711e+07	4.10663e+07	2.47624e+07	2.87034e+07	4.37473e+07	2.57209e+07	3.24556e+07	3.27272e+07	3.95124e+07	3.40059e+07	3.04643e+07	3.19749e+07	2.85729e+07	3.3882e+07	3.39443e+07
283.109	24.171	N'1-[1-(2-hydroxyphenyl)ethylidene]-3-methoxybenzene-1-carbohydrazide	C16 H16 N2 O3	Organoheterocyclic compounds	2.69003e+06	3.39832e+06	3.31848e+06	3.29236e+06	4.06226e+06	4.08003e+06	1.78745e+06	1.79728e+06	1.77375e+06	2.19249e+06	1.9957e+06	2.13446e+06	2.34638e+06	2.41428e+06	2.43251e+06	2.00848e+06	1.92362e+06	2.0434e+06	854352	957260	864832	740682	555655	724960	874145	848004	709485	1.95858e+06	2.1067e+06	1.60898e+06
267.134	6.83	N-(3-acetamidopropyl)-4-hydroxy-3-methoxybenzamide	C13 H18 N2 O4	Benzenoids	5.02968e+07	4.97429e+07	5.22493e+07	6.65671e+07	8.79026e+07	8.27752e+07	1.65089e+08	1.65653e+08	1.75263e+08	2.78018e+08	2.68194e+08	2.72515e+08	6.5117e+08	8.35872e+08	8.14236e+08	6.09485e+08	6.29961e+08	7.14994e+08	9.31186e+08	8.22754e+08	8.97469e+08	1.25686e+09	9.02082e+08	1.24785e+09	6.03402e+08	6.06494e+08	5.85934e+08	4.912e+08	5.597e+08	5.79695e+08
376.321	34.828	N-(3-Methoxybenzyl)hexadecanamide	C24 H41 N O2	Lipids and lipid-like molecules	1.38158e+07	1.22875e+07	5.04252e+06	2.42942e+07	2.10709e+07	3.37142e+07	8.27391e+06	1.4782e+07	1.85924e+07	1.70218e+07	7.1334e+06	6.15772e+06	7.05765e+06	1.07473e+07	1.62067e+07	1.37186e+07	1.14751e+07	6.21806e+06	3.28808e+06	4.02958e+06	6.86239e+06	7.51819e+06	8.03766e+06	7.89746e+06	5.09596e+06	8.3041e+06	1.61524e+07	6.1292e+06	6.35416e+06	1.15398e+07
188.057	1.596	N-Acetyl-DL-glutamic acid	C7 H11 N O5	Organic acids and derivatives	6.92074e+06	6.89995e+06	6.8835e+06	8.83566e+06	1.08755e+07	1.07968e+07	3.43138e+06	4.38368e+06	3.35671e+06	4.43882e+07	4.40048e+07	4.49402e+07	1.20131e+08	1.20383e+08	1.1971e+08	9.49468e+07	9.43803e+07	9.45308e+07	1.07641e+08	1.04141e+08	1.06272e+08	1.44417e+08	1.40445e+08	1.42848e+08	5.30204e+07	5.33514e+07	5.35481e+07	5.36873e+07	5.90388e+07	6.05489e+07
245.094	14.244	N-Acetyl-DL-tryptophan	C13 H14 N2 O3	Organic acids and derivatives	3.66477e+06	3.53822e+06	3.66429e+06	3.38782e+06	4.52825e+06	4.05494e+06	1.08972e+07	1.19412e+07	1.26159e+07	1.74157e+07	1.77745e+07	1.7982e+07	6.40663e+06	6.54174e+06	6.27616e+06	4.61741e+07	4.58312e+07	4.47809e+07	3.87134e+07	3.93598e+07	3.89249e+07	8.47522e+07	8.2079e+07	8.3607e+07	6.05534e+07	6.19748e+07	6.12024e+07	2.93597e+07	3.05372e+07	3.12513e+07
188.057	0.939	N-Acetyl-L-glutamic acid	C7 H11 N O5	Organic acids and derivatives	2.14759e+06	2.40871e+06	2.26327e+06	2.75897e+06	2.62199e+06	3.91112e+06	3.82215e+06	3.52239e+06	4.17202e+06	3.90335e+06	5.50961e+06	3.83731e+06	5.98499e+06	5.97149e+06	5.73927e+06	4.37723e+06	4.67089e+06	4.82454e+06	7.39508e+06	6.97982e+06	6.12932e+06	7.00069e+06	6.95236e+06	6.12531e+06	7.74195e+06	7.80503e+06	8.36604e+06	4.87471e+06	5.70523e+06	5.34473e+06
206.083	11.284	N-Acetyl-L-phenylalanine	C11 H13 N O3	Organic acids and derivatives	7.26079e+06	6.90881e+06	7.24015e+06	6.0247e+06	7.95356e+06	7.57113e+06	6.96314e+06	7.36423e+06	7.22392e+06	1.00922e+07	1.01092e+07	9.764e+06	9.56502e+06	9.63694e+06	9.27254e+06	1.2613e+07	1.26516e+07	1.25889e+07	1.29911e+07	1.22343e+07	1.22196e+07	1.8067e+07	1.71698e+07	1.81957e+07	2.90969e+07	2.90666e+07	2.85312e+07	1.08522e+07	1.18287e+07	1.24e+07
173.093	1.29	N-Acetylornithine	C7 H14 N2 O3	Organic acids and derivatives	3.34898e+06	2.58465e+06	3.83099e+06	1.28552e+06	2.14504e+06	2.04729e+06	1.23346e+06	1.48934e+06	1.61615e+06	6.00213e+06	5.13395e+06	6.85922e+06	8.27326e+07	8.22614e+07	8.5571e+07	3.48122e+07	3.51833e+07	3.98935e+07	1.59576e+08	1.86341e+08	1.53898e+08	2.97821e+08	2.91767e+08	2.78194e+08	1.89731e+08	1.83017e+08	1.92095e+08	8.20941e+07	8.34486e+07	8.89334e+07
360.326	35.396	N-Benzylheptadecanamide	C24 H41 N O	Lipids and lipid-like molecules	5.18746e+07	3.51891e+07	2.02379e+07	6.02169e+07	3.21173e+07	3.1903e+07	2.61064e+07	3.74394e+07	3.5434e+07	6.10995e+07	3.11757e+07	3.11944e+07	3.92458e+07	3.9891e+07	6.66637e+07	3.33094e+07	4.17051e+07	2.26015e+07	2.03103e+07	3.05133e+07	2.24123e+07	5.23985e+07	3.00897e+07	5.15945e+07	2.31951e+07	2.43681e+07	8.70967e+07	3.98456e+07	4.1067e+07	2.93248e+07
374.342	36.389	N-Benzyloctadecanamide	C25 H43 N O	Lipids and lipid-like molecules	9.13171e+07	4.02573e+07	1.38765e+07	1.08212e+08	3.79891e+07	1.70051e+07	1.54136e+07	1.87464e+07	1.66357e+07	1.08679e+08	1.82486e+07	2.00135e+07	4.31004e+07	7.57514e+07	1.20387e+08	2.20964e+07	3.52225e+07	2.27981e+07	1.29009e+07	1.96346e+07	1.24756e+07	9.48296e+07	3.70971e+07	9.68383e+07	1.20033e+07	1.38258e+07	1.16449e+08	2.42645e+07	2.70637e+07	1.47221e+07
282.12	4.849	N6-Me-Adenosine	C11 H15 N5 O4	Nucleosides, nucleotides and analogues	1.93569e+06	2.03103e+06	2.19423e+06	1.00106e+06	1.39018e+06	1.27925e+06	968479	1.04762e+06	1.06119e+06	2.00335e+06	2.09634e+06	2.05584e+06	4.00051e+06	4.14553e+06	4.13977e+06	2.78559e+06	2.61356e+06	2.66517e+06	2.60012e+06	2.516e+06	2.48904e+06	3.3244e+06	3.07903e+06	3.11618e+06	5.68326e+06	5.69273e+06	5.62853e+06	2.30533e+06	2.57738e+06	2.77415e+06
403.202	25.751	Nalpha-Benzoyl-N-(1-hydroxy-3-phenyl-2-propanyl)phenylalaninamide	C25 H26 N2 O3	Organic acids and derivatives	1.59278e+08	1.55692e+08	1.62489e+08	5.86902e+07	7.35787e+07	7.02505e+07	1.33067e+08	1.36794e+08	1.41059e+08	1.21875e+08	1.19478e+08	1.17595e+08	4.74976e+07	4.82751e+07	4.73615e+07	4.21524e+07	4.42693e+07	4.18698e+07	5.25964e+07	5.51198e+07	5.39999e+07	7.39332e+07	7.22505e+07	7.43109e+07	5.90064e+07	6.15228e+07	6.1815e+07	8.42908e+07	8.72456e+07	8.47842e+07
271.062	23.675	Naringenin	C15 H12 O5	Phenylpropanoids and polyketides	1.46258e+07	1.43909e+07	1.44643e+07	1.45766e+07	1.73601e+07	1.61121e+07	1.38807e+07	1.32541e+07	1.35951e+07	1.44821e+07	1.39872e+07	1.43448e+07	1.74985e+07	1.78997e+07	1.82564e+07	1.80692e+07	1.76175e+07	1.82121e+07	1.28168e+07	1.25364e+07	1.24026e+07	1.65479e+07	1.57862e+07	1.67162e+07	2.07292e+07	2.03705e+07	2.05334e+07	1.58293e+07	1.62989e+07	1.62603e+07
273.076	17.018	Naringeninchalcone	C15 H12 O5	Phenylpropanoids and polyketides	2.07214e+08	1.98379e+08	2.08122e+08	2.55067e+08	3.22609e+08	3.19566e+08	3.13103e+08	3.1915e+08	3.23259e+08	4.63219e+08	4.48157e+08	4.69932e+08	5.99536e+08	6.04711e+08	5.98094e+08	6.16145e+08	5.94787e+08	5.95546e+08	7.87507e+08	7.49011e+08	7.75038e+08	8.11702e+08	8.15135e+08	8.2432e+08	7.3361e+08	7.31532e+08	7.22838e+08	5.26812e+08	5.42119e+08	5.56941e+08
579.173	20.249	Naringin	C27 H32 O14	Phenylpropanoids and polyketides	4.08766e+06	3.94978e+06	3.98928e+06	4.18024e+06	5.25791e+06	5.02867e+06	1.29383e+07	1.1426e+07	1.31582e+07	7.55919e+06	7.31469e+06	7.80351e+06	1.32929e+07	1.38165e+07	1.36117e+07	7.92898e+06	1.2558e+07	8.16034e+06	1.00136e+07	9.81336e+06	9.56682e+06	1.1044e+07	1.06685e+07	1.18203e+07	1.00671e+07	1.07343e+07	1.11731e+07	9.20758e+06	8.99265e+06	9.35807e+06
388.204	28.384	Neoechinulin C	C24 H27 N3 O2	Organoheterocyclic compounds	2.12817e+06	2.19476e+06	2.27365e+06	268702	300476	278601	183380	213770	189884	304531	240420	309680	1.61741e+06	1.72018e+06	1.69791e+06	1.12305e+06	1.13755e+06	1.16016e+06	116050	116648	120231	95471.8	89476.4	92933.4	3.73755e+06	3.89749e+06	3.90955e+06	935082	1.11056e+06	923666
123.055	1.48	Nicotinamide	C6 H6 N2 O	Organoheterocyclic compounds	2.6851e+06	2.87917e+06	2.5461e+06	1.85514e+06	2.69219e+06	2.10419e+06	1.09696e+06	1.17641e+06	1.30489e+06	5.09966e+06	4.95408e+06	5.25894e+06	2.09417e+07	2.15539e+07	2.09684e+07	1.77726e+07	1.73974e+07	1.69245e+07	4.32043e+07	4.46985e+07	4.18534e+07	4.73637e+07	4.40321e+07	4.64199e+07	1.36662e+07	1.46063e+07	1.37928e+07	1.67189e+07	1.64049e+07	1.70946e+07
124.039	1.316	Nicotinic acid	C6 H5 N O2	Organoheterocyclic compounds	3.83753e+07	3.45396e+07	3.63592e+07	3.71978e+07	5.25014e+07	4.93678e+07	3.02699e+07	2.9242e+07	3.0975e+07	6.30549e+07	5.80299e+07	6.33984e+07	6.23259e+07	6.13233e+07	6.2487e+07	7.28897e+07	7.12499e+07	7.12239e+07	4.94036e+07	4.9341e+07	4.94789e+07	5.92782e+07	5.95361e+07	6.01433e+07	1.02956e+08	1.05792e+08	1.00837e+08	5.17228e+07	5.44588e+07	5.66098e+07
219.174	34.482	Nootkatone	C15 H22 O	Lipids and lipid-like molecules	2.61947e+07	4.43327e+07	4.08109e+07	3.28134e+07	3.92102e+07	3.80032e+07	2.65251e+07	2.81212e+07	2.87637e+07	3.95933e+07	3.54472e+07	3.87454e+07	1.8162e+07	2.09149e+07	2.03659e+07	2.08006e+07	2.38218e+07	2.03347e+07	2.91242e+07	3.2816e+07	2.97375e+07	2.37307e+07	2.47478e+07	2.50457e+07	2.74432e+07	2.81406e+07	2.45288e+07	2.84432e+07	2.93413e+07	3.31135e+07
233.113	1.296	N~2~-(3-Carboxypropanoyl)ornithine	C9 H16 N2 O5	Organic acids and derivatives	9.54438e+06	7.88731e+06	9.16434e+06	5.74142e+06	9.61687e+06	9.26543e+06	1.69831e+07	1.70396e+07	1.98383e+07	2.10453e+07	1.86328e+07	2.21738e+07	3.47571e+07	3.47385e+07	3.42376e+07	1.41631e+07	1.42013e+07	1.53616e+07	3.08016e+07	2.90526e+07	2.91834e+07	3.21577e+07	3.35716e+07	3.53398e+07	4.55276e+07	4.6698e+07	4.76676e+07	2.06334e+07	2.24662e+07	2.30044e+07
387.13	8.041	Ochangoside	C18 H20 N4 O6	Phenylpropanoids and polyketides	388380	382287	343430	268627	331898	318529	485332	543146	470940	1.08128e+06	1.17769e+06	1.14999e+06	2.53571e+06	2.43864e+06	2.4921e+06	4.05253e+06	3.14827e+06	3.33218e+06	6.56962e+06	6.63505e+06	6.84211e+06	3.41174e+07	3.31444e+07	3.33779e+07	4.17911e+07	4.29474e+07	4.12134e+07	9.88192e+06	9.73131e+06	1.04165e+07
282.279	29.975	Oleamide	C18 H35 N O	Lipids and lipid-like molecules	1.06402e+07	1.05939e+07	1.03483e+07	9.754e+06	9.5273e+06	9.37768e+06	9.38999e+06	9.02166e+06	8.627e+06	8.10362e+06	7.39435e+06	7.23205e+06	7.08396e+06	6.67529e+06	7.1292e+06	6.79914e+06	7.50836e+06	6.90765e+06	7.04835e+06	7.37717e+06	7.14245e+06	7.50303e+06	7.91667e+06	7.83332e+06	8.07423e+06	8.02956e+06	7.78833e+06	1.16361e+07	8.04735e+06	6.92846e+06
165.055	8.532	p-coumaric acid	C9 H8 O3	Phenylpropanoids and polyketides	2.56897e+06	2.46688e+06	1.93557e+06	2.07333e+06	8.5525e+06	7.32017e+06	2.70665e+06	2.93171e+06	2.87327e+06	6.29012e+06	5.95053e+06	6.19726e+06	5.12304e+06	1.93008e+07	2.01965e+07	6.54264e+06	6.96307e+06	6.98169e+06	6.21576e+06	5.84129e+06	7.18159e+06	7.81483e+06	7.05146e+06	7.58947e+06	2.17415e+07	2.64879e+07	2.21862e+07	7.06823e+06	6.55966e+06	5.15584e+06
325.093	8.287	p-coumaroylglucose	C15 H18 O8	Phenylpropanoids and polyketides	4.0392e+06	3.89156e+06	3.84818e+06	4.64201e+06	6.1367e+06	5.8332e+06	6.69623e+06	7.12978e+06	6.91236e+06	8.69559e+06	8.19839e+06	8.24184e+06	7.93813e+06	8.17258e+06	8.16492e+06	1.9067e+07	2.27505e+07	2.28644e+07	2.54317e+07	2.13818e+07	2.41976e+07	2.58109e+07	2.41056e+07	2.58341e+07	2.03976e+07	1.78855e+07	2.09414e+07	1.45054e+07	1.36577e+07	1.37261e+07
319.081	20.729	Padmatin	C16 H14 O7	Phenylpropanoids and polyketides	6.39098e+06	6.31308e+06	6.40486e+06	7.7588e+06	1.03559e+07	9.38749e+06	4.8393e+06	4.6973e+06	4.9517e+06	8.02923e+06	7.71751e+06	8.14516e+06	1.08189e+07	1.08596e+07	1.10749e+07	1.01081e+07	1.00491e+07	9.41529e+06	8.27862e+06	7.58554e+06	7.93418e+06	4.65118e+06	4.24786e+06	4.50541e+06	4.60274e+06	4.47706e+06	4.23662e+06	6.92493e+06	7.34572e+06	8.14866e+06
400.342	31.625	Palmitoylcarnitine	C23 H45 N O4	Lipids and lipid-like molecules	1.13923e+07	1.15734e+07	1.16168e+07	3.31771e+06	4.1529e+06	4.14367e+06	1.70146e+06	1.63048e+06	1.58244e+06	2.9085e+06	2.77201e+06	2.4947e+06	4.36469e+06	4.18929e+06	4.18993e+06	3.73467e+06	3.94174e+06	3.90132e+06	3.51329e+06	3.94213e+06	4.12559e+06	3.6895e+06	3.85173e+06	3.80628e+06	3.56302e+06	4.19661e+06	3.9338e+06	4.28662e+06	4.63945e+06	4.06376e+06
275.124	4.65	Palythine-serine	C11 H18 N2 O6	Organoheterocyclic compounds	487228	417394	412692	149219	457849	471822	898704	873033	930674	3.06547e+06	2.98779e+06	2.96274e+06	1.33859e+07	1.38444e+07	1.3795e+07	7.40088e+06	6.90857e+06	7.36562e+06	1.86223e+07	1.67388e+07	1.73642e+07	7.13048e+07	8.20482e+07	7.11552e+07	3.04671e+07	3.06136e+07	2.45445e+07	9.2613e+06	1.33777e+07	1.18707e+07
181.072	6.713	Paraxanthine	C7 H8 N4 O2	Organoheterocyclic compounds	1.05384e+09	1.02512e+09	1.29862e+09	3.04293e+08	3.66938e+08	3.53064e+08	8.80432e+08	8.79822e+08	9.28424e+08	3.52471e+09	1.27019e+09	1.28072e+09	2.38159e+08	2.53821e+08	2.76691e+08	1.86187e+08	1.86993e+08	1.93772e+08	3.9852e+08	3.84029e+08	3.99275e+08	2.37142e+08	2.45535e+08	2.37912e+08	3.47114e+08	3.0025e+08	3.03747e+08	8.2872e+08	8.47464e+08	8.82805e+08
203.143	29.381	Penidienone	C14 H18 O	Phenylpropanoids and polyketides	7.61654e+07	7.68101e+07	7.72459e+07	7.93387e+07	7.85496e+07	7.81445e+07	7.81523e+07	7.87546e+07	8.03997e+07	7.99329e+07	8.04286e+07	7.68823e+07	7.75833e+07	7.57275e+07	7.86413e+07	7.72123e+07	7.6804e+07	7.88049e+07	7.87001e+07	7.93996e+07	8.01328e+07	7.99581e+07	7.77836e+07	8.22183e+07	7.97924e+07	8.92741e+07	8.24286e+07	7.66553e+07	7.81225e+07	7.91895e+07
212.092	4.679	Pestalactam B	C10H13NO4	Organoheterocyclic compounds	606626	736071	416943	1.4038e+06	2.14027e+06	2.36476e+06	1.7646e+06	2.98614e+06	1.68704e+06	4.5567e+06	5.06783e+06	4.00539e+06	6.55117e+06	7.98532e+06	6.35407e+06	1.69872e+07	1.58908e+07	1.68116e+07	1.30657e+07	1.39817e+07	1.34175e+07	4.54335e+07	5.12356e+07	4.60296e+07	1.34259e+07	1.20023e+07	1.07206e+07	8.99927e+06	1.1974e+07	1.05512e+07
389.182	11.65	Pestalotin 4′-O-methyl-β-mannopyranoside	C18H28O9	Organic oxygen compounds	5.92194e+06	5.72281e+06	5.94686e+06	9.23837e+06	1.1177e+07	1.07604e+07	8.33615e+06	8.4012e+06	8.49161e+06	1.06268e+07	1.07648e+07	1.06012e+07	1.94265e+07	2.12331e+07	1.929e+07	1.69639e+07	1.76492e+07	1.95103e+07	2.06903e+07	1.88853e+07	2.07437e+07	3.65982e+07	3.18743e+07	3.58104e+07	1.56684e+07	1.50143e+07	1.49512e+07	1.40593e+07	1.5507e+07	1.59015e+07
204.123	0.934	Pestalotiopamide A	C8H13NO3	Organoheterocyclic compounds	1.03869e+06	915732	1.07446e+06	1.52961e+06	1.67661e+06	1.44531e+06	1.16934e+06	1.34045e+06	1.37374e+06	3.27482e+06	3.24313e+06	3.39683e+06	4.49114e+06	4.53464e+06	4.07211e+06	1.01767e+07	9.56713e+06	9.40667e+06	8.48779e+06	8.28442e+06	8.38321e+06	5.83907e+06	5.85388e+06	6.30088e+06	4.65305e+06	4.50766e+06	3.80547e+06	5.0143e+06	5.44464e+06	5.08512e+06
591.263	34.056	Pheophorbide A	C35H36N4O5	Organoheterocyclic compounds	2.20996e+07	1.50752e+07	1.50002e+07	3.88177e+06	5.71205e+06	1.29739e+07	4.38445e+07	4.24268e+07	3.61059e+07	5.51306e+07	5.78375e+07	6.35875e+07	5.72935e+07	6.59322e+07	5.81786e+07	5.86494e+07	3.05119e+07	5.85482e+07	1.15511e+08	6.96353e+07	9.24974e+07	1.215e+08	1.38874e+08	1.31196e+08	1.45156e+08	1.25291e+08	9.18741e+07	7.11511e+07	6.79977e+07	5.84464e+07
331.249	24.504	Phloionolic acid	C18 H36 O5	Lipids and lipid-like molecules	3.81494e+08	3.80645e+08	3.84323e+08	2.76984e+08	3.39307e+08	3.28129e+08	2.96683e+08	3.00892e+08	3.122e+08	3.14802e+08	3.10496e+08	3.06967e+08	2.4894e+08	2.50729e+08	2.49009e+08	2.00835e+08	2.02268e+08	1.99167e+08	2.14879e+08	2.12438e+08	2.11838e+08	1.85549e+08	1.78437e+08	1.83064e+08	1.95752e+08	1.97698e+08	1.99608e+08	2.54277e+08	2.631e+08	2.65429e+08
325.201	23.403	Phomopoxide G	C18 H28 O5	Organoheterocyclic compounds	1.4506e+07	1.4389e+07	1.49008e+07	1.47051e+07	1.73914e+07	1.64113e+07	8.94273e+06	9.19454e+06	1.3512e+07	1.11823e+07	1.15097e+07	1.10781e+07	1.1555e+07	1.13219e+07	1.09602e+07	8.07864e+06	9.24977e+06	8.07192e+06	6.70882e+06	7.14719e+06	6.55119e+06	7.23917e+06	4.55381e+06	4.54936e+06	5.41734e+06	8.61267e+06	5.42801e+06	8.45922e+06	9.85536e+06	9.51863e+06
311.185	26.429	Phyllostictone A	C17 H26 O5	Organoheterocyclic compounds	3.12749e+08	3.07221e+08	3.1477e+08	3.17739e+08	3.13959e+08	3.13863e+08	3.25566e+08	3.24528e+08	3.23863e+08	3.21399e+08	3.15917e+08	3.06495e+08	3.04472e+08	3.07645e+08	3.00337e+08	3.07394e+08	3.07934e+08	3.06597e+08	3.08618e+08	3.16449e+08	3.14405e+08	3.10144e+08	3.15584e+08	3.14162e+08	3.16461e+08	3.14766e+08	3.16283e+08	3.12345e+08	3.22789e+08	3.03825e+08
162.112	0.909	Pipecolic acid	C6 H11 N O2	Organoheterocyclic compounds	7.87227e+07	7.45072e+07	7.8351e+07	8.45393e+07	9.65789e+07	9.43022e+07	5.99405e+07	5.91628e+07	6.09503e+07	5.96312e+07	6.06129e+07	6.03691e+07	5.70604e+07	5.90305e+07	5.79016e+07	5.17171e+07	4.87019e+07	5.12376e+07	4.6156e+07	4.66065e+07	4.6421e+07	3.63359e+07	3.5718e+07	3.59238e+07	5.67113e+07	5.18796e+07	5.60665e+07	5.53161e+07	5.67928e+07	5.88818e+07
334.274	28.68	Preussin H	C21 H35 N O2	Organoheterocyclic compounds	6.15726e+06	3.38968e+06	2.25649e+06	1.33896e+06	670340	1.46413e+06	1.16781e+06	3.17496e+06	2.69902e+06	4.32159e+06	3.09658e+06	3.42866e+06	3.36245e+06	4.30885e+06	6.38259e+06	3.55647e+06	2.02188e+06	664939	6.2013e+06	5.09894e+06	5.98518e+06	8.25026e+06	4.35457e+06	7.17283e+06	5.02861e+06	3.16188e+06	5.87496e+06	5.97093e+06	5.3675e+06	3.62685e+06
865.2	13.718	Procyanidin C1	C45 H38 O18	Phenylpropanoids and polyketides	1.43032e+07	1.31885e+07	1.32817e+07	2.15023e+07	2.91776e+07	3.00499e+07	1.92002e+07	2.01354e+07	1.98793e+07	3.70539e+07	3.8393e+07	3.85141e+07	5.94017e+07	5.9377e+07	5.909e+07	8.8389e+07	7.79361e+07	8.53921e+07	8.90477e+07	7.56763e+07	8.45866e+07	9.34038e+07	9.57837e+07	9.32435e+07	6.5558e+07	6.38224e+07	6.10406e+07	4.61252e+07	5.30722e+07	5.43496e+07
229.155	0.999	Prolylleucine	C11 H20 N2 O3	Organic acids and derivatives	1.00624e+07	9.35977e+06	9.0664e+06	7.66295e+06	8.98647e+06	8.69506e+06	2.20724e+07	2.27497e+07	2.40905e+07	2.11669e+07	2.08153e+07	2.09434e+07	1.64898e+07	1.76281e+07	1.61192e+07	2.21173e+07	2.17912e+07	2.10836e+07	2.01385e+07	2.02872e+07	1.96159e+07	3.24814e+07	3.35529e+07	3.24681e+07	2.6966e+07	2.68606e+07	2.70273e+07	2.13305e+07	2.17478e+07	2.112e+07
153.02	5.247	Protocatechuic acid	C7 H6 O4	Phenylpropanoids and polyketides	7.88125e+07	7.63595e+07	7.99452e+07	9.52338e+07	1.15055e+08	1.1442e+08	3.40312e+07	3.45413e+07	3.55906e+07	2.09471e+08	2.09485e+08	2.07903e+08	6.11351e+08	5.99655e+08	7.11522e+08	8.06877e+08	8.10132e+08	8.24425e+08	5.98142e+08	5.89235e+08	5.90602e+08	6.07604e+08	6.06898e+08	5.9902e+08	2.41857e+08	2.4451e+08	2.40645e+08	3.86198e+08	3.85779e+08	3.98417e+08
433.115	15.117	Prunin	C21 H22 O10	Phenylpropanoids and polyketides	1.64623e+07	1.59674e+07	1.61843e+07	1.66652e+07	2.09221e+07	2.06013e+07	2.49309e+07	2.53889e+07	2.71801e+07	2.37968e+07	2.28748e+07	2.35856e+07	3.78031e+07	3.86051e+07	3.78403e+07	3.79689e+07	3.8523e+07	3.91457e+07	3.60825e+07	3.59145e+07	3.5426e+07	3.22781e+07	3.1866e+07	3.27471e+07	4.11381e+07	4.13554e+07	4.02732e+07	2.869e+07	2.99827e+07	3.09818e+07
308.259	31.825	pumiliotoxin A	C19 H33 N O2	Alkaloids and derivatives	8.34841e+06	8.67506e+06	5.93126e+06	1.82684e+07	9.93806e+06	1.93507e+07	9.60577e+06	1.6061e+07	1.30734e+07	1.70742e+07	7.90553e+06	8.10548e+06	1.0062e+07	9.92945e+06	1.13946e+07	1.59032e+07	1.39099e+07	7.37576e+06	2.91974e+06	5.31021e+06	5.39812e+06	5.76465e+06	4.2162e+06	7.18782e+06	4.90101e+06	5.71204e+06	1.16352e+07	7.15284e+06	7.63208e+06	7.74453e+06
168.066	3.378	Pyridoxal	C8 H9 N O3	Organoheterocyclic compounds	8.02119e+06	7.71945e+06	8.53401e+06	3.5063e+06	3.834e+06	4.19365e+06	7.43773e+06	7.06294e+06	5.64558e+06	8.75218e+06	7.20438e+06	6.9792e+06	1.06467e+07	9.70801e+06	9.28744e+06	1.10686e+07	1.11945e+07	1.34055e+07	9.6812e+06	8.19406e+06	9.09084e+06	2.99533e+07	2.90718e+07	3.06711e+07	8.09172e+06	8.70175e+06	8.73928e+06	8.99553e+06	1.09097e+07	9.31819e+06
125.025	3.122	Pyrogallol	C6 H6 O3	Benzenoids	2.09221e+08	2.14339e+08	1.67617e+08	1.74873e+08	2.23036e+08	2.36135e+08	1.56158e+08	1.58568e+08	1.3957e+08	2.66458e+08	2.68376e+08	2.67078e+08	4.62637e+08	4.6725e+08	4.62302e+08	4.80052e+08	4.8358e+08	4.57436e+08	4.35595e+08	4.25458e+08	4.20951e+08	5.2331e+08	5.10929e+08	5.11916e+08	5.30225e+08	5.31078e+08	5.34877e+08	3.46819e+08	3.55758e+08	3.60023e+08
303.05	18.431	Quercetin	C15 H10 O7	Phenylpropanoids and polyketides	2.67895e+07	2.41709e+07	2.71099e+07	4.27104e+07	5.63738e+07	5.59686e+07	3.80861e+07	4.00298e+07	3.85158e+07	5.24224e+07	5.06978e+07	5.06085e+07	6.70133e+07	6.91672e+07	6.62293e+07	6.12904e+07	5.86838e+07	5.89626e+07	9.10861e+07	8.69938e+07	8.89872e+07	6.33844e+07	6.12712e+07	6.46039e+07	1.34052e+08	1.3439e+08	1.33298e+08	5.99419e+07	6.43042e+07	6.65984e+07
463.089	18.822	Quercetin-3β-D-glucoside	C21 H20 O12	Phenylpropanoids and polyketides	1.27292e+08	1.19274e+08	1.26885e+08	1.74907e+08	2.28729e+08	2.18168e+08	1.37704e+08	1.46939e+08	1.49653e+08	1.89517e+08	1.80033e+08	1.82117e+08	3.23842e+08	3.31997e+08	3.1967e+08	2.66868e+08	2.54449e+08	2.63261e+08	3.54578e+08	3.35317e+08	3.45255e+08	3.06289e+08	3.00559e+08	3.1242e+08	8.28359e+08	8.27135e+08	8.22561e+08	2.86521e+08	3.00577e+08	3.18449e+08
195.139	25.148	Recifeiolide	C12 H20 O2	Lipids and lipid-like molecules	5.83374e+06	6.25365e+06	6.16509e+06	5.71514e+06	8.80922e+06	8.41316e+06	4.81736e+06	3.44421e+06	3.70015e+06	6.82027e+06	7.93622e+06	6.59853e+06	7.46326e+06	9.2647e+06	9.18416e+06	7.10154e+06	8.84678e+06	7.09404e+06	7.42318e+06	5.89436e+06	6.00288e+06	3.79103e+06	4.14248e+06	5.24834e+06	6.45602e+06	4.78721e+06	6.05813e+06	6.65792e+06	5.75615e+06	7.24939e+06
294.097	2.243	Reductiomycin	C14 H15 N O6	Phenylpropanoids and polyketides	1.09474e+06	1.1649e+06	1.29075e+06	445987	834078	740510	2.08644e+06	2.0524e+06	2.2884e+06	4.95148e+06	4.57219e+06	4.64649e+06	9.99241e+06	1.05838e+07	1.00589e+07	9.50896e+06	9.14467e+06	9.52481e+06	7.31992e+06	7.37914e+06	6.22782e+06	1.61467e+06	1.52689e+06	1.50123e+06	4.24293e+07	4.59957e+07	4.20943e+07	8.13107e+06	8.06419e+06	8.30417e+06
531.334	27.374	Resinacein R	C31 H48 O7	Lipids and lipid-like molecules	1.66252e+07	1.46346e+07	1.52955e+07	1.58373e+07	2.02793e+07	1.91489e+07	1.09622e+07	1.17889e+07	1.09135e+07	1.92737e+07	1.88553e+07	1.9568e+07	7.94577e+06	8.54534e+06	7.88257e+06	1.26779e+07	1.28827e+07	1.29349e+07	1.35087e+07	1.28618e+07	1.41243e+07	8.71135e+06	8.39672e+06	8.50227e+06	8.70749e+06	8.62436e+06	8.26308e+06	1.25185e+07	1.23013e+07	1.33956e+07
443.097	4.586	Robinetinidol 3-O-gallate	C22 H18 O10	Phenylpropanoids and polyketides	188836	142748	226337	227920	149359	314867	345952	234001	217364	801604	853914	890230	2.15749e+06	2.09414e+06	2.88139e+06	5.97941e+06	5.32896e+06	4.95803e+06	5.03423e+06	5.12391e+06	4.86134e+06	2.18599e+06	2.37145e+06	2.19301e+06	1.37774e+06	1.49168e+06	1.7781e+06	1.74725e+06	1.61358e+06	1.70628e+06
653.428	30.255	Rogerson B	C36 H62 O10	Others	4.89473e+07	4.75788e+07	4.89273e+07	3.72997e+07	4.49284e+07	4.42216e+07	3.36723e+07	3.42838e+07	3.57248e+07	4.03799e+07	3.97997e+07	4.00584e+07	2.75024e+07	2.87306e+07	2.17881e+07	2.47214e+07	2.58214e+07	2.5278e+07	2.08362e+07	2.01081e+07	2.10549e+07	1.58728e+07	1.55395e+07	1.61869e+07	1.60964e+07	1.63703e+07	1.63693e+07	2.9975e+07	3.11231e+07	3.05332e+07
609.147	18.058	Rutin	C27 H30 O16	Phenylpropanoids and polyketides	4.08439e+07	3.82105e+07	3.76867e+07	3.18036e+07	4.21681e+07	4.04708e+07	3.83969e+07	4.10364e+07	4.12229e+07	4.51737e+07	4.73632e+07	4.33538e+07	8.41577e+07	8.61592e+07	8.22945e+07	6.52942e+07	6.28325e+07	6.48044e+07	5.55461e+07	5.36404e+07	5.5639e+07	7.6372e+07	7.47315e+07	7.69169e+07	2.22504e+08	2.2248e+08	2.22277e+08	6.88678e+07	7.27527e+07	7.69432e+07
235.133	26.869	Scalbucillin D	C14 H18 O3	Others	1.14343e+08	1.14652e+08	1.19111e+08	1.20705e+08	1.18286e+08	1.13758e+08	1.21493e+08	1.19458e+08	1.26195e+08	1.22934e+08	1.19092e+08	1.20419e+08	1.19549e+08	1.14952e+08	1.14824e+08	1.18844e+08	1.22598e+08	1.15908e+08	1.22525e+08	1.22493e+08	1.23242e+08	1.20204e+08	1.20259e+08	1.18281e+08	1.21779e+08	1.22759e+08	1.24832e+08	1.18283e+08	1.23658e+08	1.31589e+08
207.065	24.394	Scoparone	C11 H10 O4	Phenylpropanoids and polyketides	1.9966e+07	1.8992e+07	1.95367e+07	5.32892e+06	6.2503e+06	5.92442e+06	1.52865e+07	1.54573e+07	1.58714e+07	1.69246e+07	1.60874e+07	1.66467e+07	2.51933e+06	2.57425e+06	2.44653e+06	2.91086e+06	2.89731e+06	2.79297e+06	2.31059e+06	2.27436e+06	2.35501e+06	1.66474e+06	2.13726e+06	2.1335e+06	1.82978e+06	1.86791e+06	678265	7.75633e+06	7.56964e+06	7.48037e+06
209.067	0.91	Sedoheptulose	C7 H14 O7	Organic oxygen compounds	7.44243e+06	6.89598e+06	6.92611e+06	7.73609e+06	8.59564e+06	8.75784e+06	2.59777e+06	3.14569e+06	3.02391e+06	2.06915e+07	2.19004e+07	2.0933e+07	3.338e+07	3.24125e+07	3.42735e+07	4.35759e+07	4.38556e+07	4.25527e+07	4.52436e+07	4.59723e+07	4.58777e+07	5.20431e+07	5.27054e+07	5.07531e+07	3.91996e+07	4.00921e+07	3.91904e+07	3.03437e+07	3.06671e+07	2.94944e+07
483.368	30.94	Sekothrixide	C28 H50 O6	Phenylpropanoids and polyketides	1.75556e+07	1.69144e+07	1.73165e+07	1.65729e+07	2.08944e+07	2.02953e+07	1.70377e+07	1.77504e+07	1.9114e+07	2.57013e+07	2.46231e+07	2.47582e+07	2.58559e+07	2.56747e+07	2.47937e+07	2.08138e+07	2.04872e+07	2.12228e+07	1.91377e+07	1.88374e+07	1.95432e+07	1.26604e+07	1.22817e+07	1.30599e+07	1.35442e+07	1.35434e+07	1.45996e+07	1.8576e+07	1.88821e+07	1.92094e+07
326.306	35.241	Semiplenamide C	C20 H39 N O2	Lipids and lipid-like molecules	7.41484e+06	6.92188e+06	4.97267e+06	9.70993e+06	5.99601e+06	8.55962e+06	4.98316e+06	4.24141e+06	9.14256e+06	1.00537e+07	7.1087e+06	6.79251e+06	8.01466e+06	7.59831e+06	1.07018e+07	5.54361e+06	8.9281e+06	5.27588e+06	4.42818e+06	7.17858e+06	5.73665e+06	7.86957e+06	5.93266e+06	7.91999e+06	7.44007e+06	6.14175e+06	1.02554e+07	8.11401e+06	8.52031e+06	7.00807e+06
384.347	35.082	Serinolamide A	C23 H45 N O3	Lipids and lipid-like molecules	3.35459e+08	3.44228e+08	3.43592e+08	3.35157e+08	3.33191e+08	3.25882e+08	3.38004e+08	3.28117e+08	3.27263e+08	3.4708e+08	3.42058e+08	3.24368e+08	3.09385e+08	3.11478e+08	3.0901e+08	3.34596e+08	3.3932e+08	3.30567e+08	3.45968e+08	3.38591e+08	3.29284e+08	3.38344e+08	3.38629e+08	3.48519e+08	3.41904e+08	3.3e+08	3.28947e+08	3.24589e+08	3.32154e+08	3.45167e+08
284.295	36.389	Stearamide	C18 H37 N O	Lipids and lipid-like molecules	2.18848e+09	1.95086e+09	1.50051e+09	2.26925e+09	1.708e+09	2.24702e+09	1.79136e+09	2.55747e+09	2.62162e+09	2.32917e+09	1.87999e+09	2.02439e+09	1.79437e+09	1.89976e+09	2.61664e+09	2.47493e+09	2.42973e+09	1.16438e+09	1.59156e+09	1.92072e+09	1.75246e+09	2.06174e+09	1.45905e+09	1.90084e+09	1.7109e+09	1.75339e+09	2.38394e+09	2.15478e+09	2.22193e+09	2.27525e+09
633.074	9.798	Strictinin	C27 H22 O18	Phenylpropanoids and polyketides	9.16942e+07	8.33129e+07	8.92391e+07	8.81867e+07	1.21341e+08	1.2315e+08	1.69519e+08	1.84964e+08	1.90062e+08	1.9655e+08	1.88219e+08	1.95995e+08	1.41763e+08	1.48066e+08	1.39515e+08	2.92695e+08	2.68783e+08	2.90199e+08	3.98945e+08	3.69642e+08	3.9742e+08	1.01587e+09	9.97624e+08	1.07216e+09	4.77316e+08	4.85183e+08	4.67748e+08	2.7489e+08	3.10275e+08	3.28319e+08
173.082	12.884	Suberic acid	C8 H14 O4	Organic acids and derivatives	1.26255e+07	1.353e+07	1.34037e+07	1.26222e+07	1.55029e+07	1.49937e+07	6.66909e+06	6.72697e+06	6.48042e+06	1.11233e+07	1.00662e+07	1.06222e+07	1.3491e+07	1.48699e+07	1.36306e+07	7.62981e+06	7.32702e+06	8.03408e+06	8.2582e+06	8.22157e+06	9.57494e+06	6.8505e+06	7.30615e+06	7.3264e+06	6.28242e+06	5.95446e+06	6.67447e+06	9.21622e+06	9.90389e+06	9.45487e+06
117.02	1.635	Succinic acid	C4 H6 O4	Organic acids and derivatives	1.51234e+07	1.53651e+07	1.57679e+07	1.24596e+07	1.46318e+07	1.39646e+07	9.6583e+06	9.46919e+06	1.00632e+07	2.09892e+07	2.07293e+07	2.04584e+07	9.10834e+07	9.24764e+07	9.1386e+07	9.05738e+07	9.0372e+07	9.02614e+07	1.32807e+08	1.31828e+08	1.3089e+08	2.5261e+08	2.50987e+08	2.5329e+08	6.70795e+07	6.93071e+07	6.79662e+07	7.58305e+07	7.77881e+07	8.12958e+07
343.125	5.534	Sucrose	C12 H22 O11	Organic oxygen compounds	8.82844e+06	8.72803e+06	8.98577e+06	2.72104e+06	3.52454e+06	3.4799e+06	9.28326e+06	9.55157e+06	1.01828e+07	4.75211e+06	4.60346e+06	4.04808e+06	3.66243e+06	3.61438e+06	3.70956e+06	1.70489e+06	1.74994e+06	1.8049e+06	2.55653e+06	2.28323e+06	2.66776e+06	1.79166e+06	1.90862e+06	1.89228e+06	2.22191e+06	2.1014e+06	2.12292e+06	3.86255e+06	4.3526e+06	4.41411e+06
291.195	25.809	Tanzawaic acid E	C18 H26 O3	Lipids and lipid-like molecules	8.66039e+07	8.56111e+07	8.68883e+07	9.66562e+07	1.18244e+08	1.16115e+08	1.32079e+08	1.34136e+08	1.36656e+08	1.79591e+08	1.7445e+08	1.77121e+08	1.53953e+08	1.56639e+08	1.52633e+08	1.70067e+08	1.71567e+08	1.67521e+08	1.63888e+08	1.67961e+08	1.65684e+08	1.23583e+08	1.23096e+08	1.27915e+08	1.31655e+08	1.34728e+08	1.35203e+08	1.39272e+08	1.44656e+08	1.40847e+08
305.066	8.444	Taxifolin	C15 H12 O7	Phenylpropanoids and polyketides	1.9254e+06	1.9408e+06	2.03275e+06	3.84121e+06	5.37524e+06	4.98521e+06	3.54402e+06	2.80215e+06	2.8423e+06	6.97953e+06	6.67965e+06	6.40182e+06	1.18329e+07	1.12477e+07	1.16363e+07	1.51384e+07	1.41231e+07	1.23955e+07	1.16588e+07	1.36392e+07	1.13846e+07	4.60958e+06	6.28587e+06	6.15808e+06	3.33575e+07	3.11659e+07	3.13264e+07	8.54085e+06	1.08915e+07	1.13449e+07
225.098	15.247	Theacrine	C9 H12 N4 O3	Alkaloids and derivatives	1.93157e+06	1.78677e+06	1.65565e+06	893613	1.11785e+06	1.10702e+06	2.15683e+06	2.23946e+06	2.47847e+06	2.42698e+06	2.26925e+06	2.48444e+06	2.00335e+06	2.04309e+06	1.9218e+06	1.66815e+06	1.53368e+06	1.80467e+06	6.32282e+06	4.98945e+06	6.02875e+06	7.55089e+06	9.22007e+06	8.22025e+06	6.4386e+06	6.03083e+06	7.79125e+06	2.4797e+06	2.7157e+06	3.02158e+06
609.126	8.545	Theasinensin C	C30 H26 O14	Phenylpropanoids and polyketides	4.95126e+06	3.37411e+06	5.00884e+06	8.21047e+06	1.15774e+07	1.11063e+07	5.12487e+06	4.99524e+06	5.19313e+06	1.70724e+07	1.5333e+07	1.50377e+07	4.33785e+07	4.86471e+07	4.91923e+07	1.0893e+08	1.09307e+08	1.16213e+08	7.79654e+07	6.66126e+07	7.46177e+07	5.48329e+07	4.71901e+07	5.55025e+07	1.93808e+08	1.63921e+08	1.90551e+08	4.53365e+07	4.922e+07	4.90565e+07
181.072	5.709	Theobromine	C7 H8 N4 O2	Alkaloids and derivatives	7.43958e+08	7.3812e+08	7.86438e+08	4.33464e+08	5.41653e+08	5.08319e+08	8.78769e+08	8.79406e+08	9.15106e+08	7.81398e+08	7.97206e+08	7.84183e+08	9.48361e+08	9.8262e+08	9.54292e+08	6.28918e+08	6.45974e+08	6.56179e+08	7.95492e+08	7.70107e+08	7.81193e+08	8.55719e+08	7.84347e+08	8.71186e+08	1.44028e+09	1.22979e+09	1.46692e+09	8.04987e+08	8.42264e+08	8.57243e+08
343.067	4.668	Theogallin	C14 H16 O10	Phenylpropanoids and polyketides	2.32111e+08	2.25215e+08	2.25867e+08	2.29096e+08	2.92329e+08	2.87074e+08	3.44386e+08	3.63583e+08	3.6147e+08	5.39003e+08	5.24296e+08	5.26766e+08	9.74306e+08	1.01125e+09	9.78429e+08	6.32498e+08	6.03342e+08	6.12348e+08	9.70213e+08	9.63266e+08	9.40378e+08	1.7113e+09	1.89773e+09	1.67463e+09	1.74359e+09	1.76915e+09	1.54049e+09	8.52708e+08	8.87911e+08	8.05244e+08
127.05	1.997	Thymine	C5 H6 N2 O2	Nucleosides, nucleotides and analogues	3.35046e+07	3.3956e+07	3.41518e+07	1.87457e+07	2.2403e+07	2.15223e+07	4.34672e+07	4.12545e+07	4.23051e+07	2.58834e+07	2.51441e+07	2.67001e+07	2.40683e+07	2.26001e+07	2.21905e+07	6.60328e+06	6.06786e+06	6.23987e+06	1.40842e+07	1.46237e+07	1.38977e+07	1.22328e+07	1.26274e+07	1.27001e+07	1.32638e+07	1.43061e+07	1.35508e+07	1.9877e+07	2.04055e+07	2.03333e+07
257.138	10.92	Toblerol B	C13 H20 O5	Others	9.69184e+06	9.72548e+06	1.07038e+07	1.36408e+07	1.71941e+07	1.74324e+07	8.98536e+06	8.80739e+06	9.62308e+06	2.05229e+07	2.05975e+07	2.06229e+07	1.53271e+07	1.49555e+07	1.55507e+07	1.54441e+07	1.58494e+07	1.54286e+07	1.27839e+07	1.29133e+07	1.21981e+07	1.33391e+07	1.4412e+07	1.3344e+07	1.68147e+07	1.45728e+07	1.61437e+07	1.11898e+07	1.40869e+07	1.48195e+07
149.096	11.827	trans-Anethole	C10 H12 O	Phenylpropanoids and polyketides	1.50117e+07	1.48236e+07	1.44751e+07	1.21914e+07	1.39953e+07	1.33574e+07	6.99097e+06	6.50214e+06	7.52736e+06	1.3317e+07	1.34995e+07	1.45367e+07	1.57512e+07	1.58977e+07	1.64122e+07	1.10147e+07	9.34339e+06	1.16734e+07	1.53891e+07	1.11903e+07	1.0345e+07	9.04443e+06	8.28612e+06	7.88635e+06	1.25098e+07	1.24307e+07	1.23975e+07	1.22455e+07	1.11889e+07	2.17089e+07
161.025	7.394	trans-caffeic acid	C9 H8 O4	Phenylpropanoids and polyketides	1.59257e+06	1.54226e+06	1.57503e+06	1.66572e+06	2.30827e+06	2.07683e+06	1.63519e+06	1.58808e+06	1.72256e+06	3.05349e+06	3.0604e+06	2.93259e+06	3.89148e+06	3.69335e+06	3.55607e+06	4.66905e+06	4.98569e+06	4.80824e+06	7.76788e+06	7.72516e+06	7.95063e+06	5.39029e+06	5.30404e+06	5.39942e+06	3.34088e+06	3.0148e+06	3.17032e+06	3.74202e+06	3.68589e+06	3.7425e+06
269.211	25.407	Trichobisabolin D	C16 H28 O3	Lipids and lipid-like molecules	7.05653e+06	6.66138e+06	7.03791e+06	5.40253e+06	6.84805e+06	6.73689e+06	4.49062e+06	4.57312e+06	5.05836e+06	5.2489e+06	5.23603e+06	5.24357e+06	4.67137e+06	4.63454e+06	4.80204e+06	2.85594e+06	3.3703e+06	3.06297e+06	3.05168e+06	3.21854e+06	3.26412e+06	2.55132e+06	2.71305e+06	2.70818e+06	3.13275e+06	2.99982e+06	3.18824e+06	4.40521e+06	4.53314e+06	4.6024e+06
361.165	21.743	Triptolide	C20 H24 O6	Lipids and lipid-like molecules	2.13528e+07	2.01646e+07	2.11212e+07	1.83422e+07	2.20627e+07	2.13236e+07	1.73136e+07	1.69194e+07	1.81045e+07	2.25848e+07	2.13851e+07	2.13781e+07	1.85934e+07	1.67135e+07	1.96228e+07	2.00552e+07	2.1532e+07	2.10589e+07	1.52535e+07	1.71493e+07	1.67855e+07	1.40504e+07	1.202e+07	1.39405e+07	1.36575e+07	1.38364e+07	1.414e+07	1.76238e+07	2.20472e+07	1.95986e+07
499.378	35.683	Tsugaric acid A	C32H50O4	Organic acids and derivatives	3.73504e+07	3.50769e+07	3.53559e+07	2.64757e+07	3.26819e+07	3.43238e+07	1.92731e+07	1.92092e+07	2.29491e+07	3.15696e+07	2.70481e+07	3.32288e+07	2.17796e+07	2.51945e+07	2.47486e+07	2.74389e+07	2.4968e+07	2.71547e+07	2.26102e+07	2.36534e+07	2.52907e+07	1.92774e+07	2.07456e+07	2.25799e+07	2.02728e+07	2.14925e+07	2.03632e+07	2.52884e+07	3.06513e+07	3.10963e+07
476.291	27.398	tubulosine	C29H37N3O3	Alkaloids and derivatives	809652	887682	934907	6.35015e+06	7.10882e+06	7.87072e+06	837709	792174	858530	1.10864e+06	995737	939564	3.85633e+06	3.91273e+06	3.91486e+06	2.20699e+06	1.9765e+06	2.13282e+06	335978	438767	323542	112265	125991	113751	4.55938e+06	4.82068e+06	4.42711e+06	1.99243e+06	2.01914e+06	1.7934e+06
167.021	1.528	Uric acid	C5 H4 N4 O3	Nucleosides, nucleotides and analogues	1.00538e+08	1.00165e+08	1.04057e+08	2.51109e+07	3.10624e+07	3.09792e+07	3.25331e+07	3.33623e+07	3.39981e+07	3.89975e+07	3.77085e+07	3.87175e+07	2.50624e+07	2.55762e+07	2.46758e+07	3.72848e+07	3.64582e+07	3.84487e+07	2.40002e+07	2.42345e+07	2.40637e+07	2.45829e+07	2.24256e+07	2.40688e+07	2.47726e+07	2.71156e+07	2.51635e+07	3.43207e+07	3.60623e+07	3.57315e+07
243.063	1.797	Uridine	C9 H12 N2 O6	Nucleosides, nucleotides and analogues	7.19446e+06	7.8657e+06	5.32318e+06	5.94839e+06	5.67459e+06	7.11668e+06	4.32051e+06	4.36932e+06	4.34679e+06	1.55353e+07	1.56335e+07	1.58415e+07	2.7465e+07	2.77867e+07	2.25692e+07	1.40757e+07	1.8312e+07	1.8528e+07	2.11727e+07	2.52153e+07	2.09287e+07	3.01458e+07	3.11848e+07	2.95543e+07	4.73434e+07	3.79028e+07	4.70472e+07	2.08011e+07	2.03215e+07	2.20305e+07
323.029	0.926	Uridine monophosphate (UMP)	C9 H13 N2 O9 P	Nucleosides, nucleotides and analogues	1.35337e+07	1.25992e+07	1.37874e+07	1.52162e+07	1.85434e+07	1.7496e+07	1.8772e+07	2.05013e+07	2.24069e+07	3.04267e+07	3.12663e+07	3.00683e+07	3.1299e+07	3.52572e+07	3.21328e+07	3.99169e+07	3.89238e+07	3.89925e+07	5.20336e+07	5.34178e+07	5.58068e+07	7.79066e+07	7.77282e+07	7.55837e+07	6.73529e+07	7.19078e+07	6.91185e+07	4.08097e+07	4.07117e+07	3.96566e+07
455.354	34.59	Ursolic acid	C30 H48 O3	Lipids and lipid-like molecules	1.4569e+08	1.37745e+08	1.38368e+08	7.79628e+07	9.24692e+07	7.49639e+07	4.38995e+07	4.37996e+07	4.43889e+07	6.11749e+07	5.41638e+07	5.5029e+07	1.28213e+07	1.28383e+07	1.20816e+07	1.13181e+07	1.11957e+07	1.03951e+07	1.32422e+07	1.23556e+07	1.31373e+07	1.26694e+07	1.25155e+07	1.23911e+07	1.47902e+07	1.4851e+07	1.42105e+07	5.03594e+07	4.6395e+07	4.15066e+07
461.204	23.109	Valerosidatum	C21 H34 O11	Others	3.03988e+06	2.85096e+06	2.74486e+06	3.56268e+06	4.16251e+06	4.48065e+06	2.92957e+06	2.82986e+06	3.0844e+06	4.23079e+06	4.15073e+06	4.01848e+06	3.66322e+06	4.25123e+06	3.97713e+06	9.8697e+06	1.03365e+07	9.51686e+06	7.64909e+06	8.07698e+06	8.07198e+06	1.03611e+07	1.0886e+07	1.05768e+07	5.20667e+06	6.0657e+06	5.18789e+06	5.67446e+06	6.01585e+06	5.73584e+06
231.065	12.265	Visnagin	C13 H10 O4	Phenylpropanoids and polyketides	3.39983e+06	3.47371e+06	3.4307e+06	2.44742e+06	2.88303e+06	2.80952e+06	5.31767e+06	5.17794e+06	5.58595e+06	8.26595e+06	8.47192e+06	8.42234e+06	1.29016e+07	1.23409e+07	1.29564e+07	1.90961e+07	1.92168e+07	1.92777e+07	1.08669e+07	1.18405e+07	1.03783e+07	7.50957e+06	8.28615e+06	6.945e+06	2.79578e+07	2.90546e+07	2.66144e+07	1.03655e+07	1.10148e+07	1.20682e+07
153.041	1.913	Xanthine	C5 H4 N4 O2	Alkaloids and derivatives	3.53979e+07	3.64061e+07	3.62178e+07	1.19092e+07	1.42731e+07	1.39354e+07	2.97155e+07	2.9937e+07	3.06217e+07	4.57743e+07	4.41992e+07	4.63167e+07	2.17152e+07	1.97595e+07	1.94049e+07	1.07148e+07	9.93411e+06	1.08007e+07	2.71082e+07	2.52723e+07	2.53594e+07	1.32525e+07	1.36438e+07	1.3219e+07	3.32897e+07	3.37174e+07	3.40512e+07	2.42658e+07	2.42999e+07	2.56957e+07
206.045	7.052	Xanthurenic acid	C10 H7 N O4	Organoheterocyclic compounds	1.55529e+07	1.37391e+07	1.41071e+07	1.68462e+07	1.95399e+07	1.89766e+07	9.67238e+06	1.02538e+07	1.06392e+07	2.33283e+07	1.98679e+07	2.36041e+07	1.83628e+07	1.99015e+07	1.95111e+07	1.98937e+07	1.95019e+07	2.04701e+07	1.98006e+07	1.7177e+07	1.75882e+07	1.4693e+07	1.45841e+07	1.48022e+07	1.81821e+07	1.68724e+07	1.99794e+07	1.57758e+07	1.76537e+07	1.8962e+07
387.167	11.881	{(1R,2R)-2-[(2Z)-5-(Hexopyranosyloxy)-2-penten-1-yl]-3-oxocyclopentyl}acetic acid	C18 H28 O9	Lipids and lipid-like molecules	4.42772e+06	4.17397e+06	4.48051e+06	6.65431e+06	8.09743e+06	7.82653e+06	5.71258e+06	5.79055e+06	5.80169e+06	8.24893e+06	8.25529e+06	8.39882e+06	1.28836e+07	1.30364e+07	1.27826e+07	1.16345e+07	1.1709e+07	1.15216e+07	1.38505e+07	1.33937e+07	1.37043e+07	2.25906e+07	2.14054e+07	2.14794e+07	9.08833e+06	9.50158e+06	9.00132e+06	1.01071e+07	1.04925e+07	1.07256e+07
425.378	36.288	Î²-Amyrone	C30 H48 O	Lipids and lipid-like molecules	6.94148e+07	6.75146e+07	7.16342e+07	6.71084e+07	7.95997e+07	7.66457e+07	5.31664e+07	5.44202e+07	5.54806e+07	5.58795e+07	6.16784e+07	6.18683e+07	7.63419e+07	7.87454e+07	7.75486e+07	5.18394e+07	5.02761e+07	5.39423e+07	4.08457e+07	3.69591e+07	4.08621e+07	2.67487e+07	2.74665e+07	2.75859e+07	3.81442e+07	3.68777e+07	3.52604e+07	4.43232e+07	5.29668e+07	6.33332e+07
381.08	0.807	α,α-Trehalose	C12 H22 O11	Organic oxygen compounds	4.49504e+07	4.15155e+07	4.31086e+07	7.03316e+07	8.91447e+07	8.83743e+07	1.31927e+07	1.2839e+07	1.308e+07	7.30626e+07	6.89613e+07	7.61538e+07	3.12952e+08	3.18631e+08	3.18464e+08	1.85243e+08	1.89311e+08	1.86195e+08	3.0218e+08	3.01262e+08	3.06995e+08	1.92727e+08	1.94358e+08	1.89253e+08	1.13659e+08	1.16589e+08	1.16003e+08	1.52331e+08	1.57838e+08	1.58636e+08
279.232	24.504	α-Linolenic acid	C18 H30 O2	Lipids and lipid-like molecules	9.07257e+07	8.95478e+07	9.25933e+07	6.91377e+07	8.48321e+07	7.99413e+07	7.16586e+07	7.30334e+07	7.56205e+07	7.67006e+07	7.65989e+07	7.43699e+07	6.10738e+07	6.24378e+07	6.17843e+07	4.89402e+07	5.05178e+07	4.91737e+07	4.75707e+07	4.95723e+07	4.76413e+07	3.98214e+07	3.96789e+07	3.94601e+07	4.10884e+07	4.29806e+07	4.36074e+07	5.7423e+07	6.44229e+07	6.34944e+07
322.274	32.323	α-Linolenoyl ethanolamide	C20 H35 N O2	Lipids and lipid-like molecules	2.24419e+07	2.06476e+07	1.30943e+07	4.27565e+07	2.26171e+07	4.02737e+07	2.1351e+07	3.78355e+07	3.01856e+07	3.42178e+07	2.10508e+07	1.65583e+07	1.74748e+07	2.1449e+07	2.86303e+07	2.98007e+07	3.11232e+07	1.54397e+07	5.23622e+06	1.06192e+07	9.83772e+06	1.40446e+07	7.74192e+06	1.50542e+07	1.01922e+07	1.33587e+07	2.68633e+07	1.85712e+07	2.01527e+07	1.93972e+07
741.181	25.188	5,7-Dihydroxy-2-(4-hydroxyphenyl)-4-oxo-4H-chromen-3-yl 2,6-bis-O-[(2E)-3-(4-hydroxyphenyl)-2-propenoyl]-beta-D-glucopyranoside	C39 H32 O15	Phenylpropanoids and polyketides	2.77474e+06	2.29938e+06	2.80055e+06	3.34617e+06	4.44611e+06	5.24615e+06	3.36525e+06	2.77981e+06	3.33115e+06	4.13295e+06	4.10637e+06	4.23785e+06	4.97812e+06	5.81205e+06	6.03868e+06	4.09118e+06	3.32309e+06	3.89145e+06	4.8101e+06	3.00513e+06	3.56257e+06	1.53846e+07	1.34236e+07	1.63944e+07	5.47745e+06	6.26348e+06	5.86074e+06	4.56902e+06	5.78141e+06	5.56446e+06
741.202	23.383	5,7-Dihydroxy-2-(4-hydroxyphenyl)-4-oxo-4H-chromen-3-yl 6-deoxy-2-O-{6-O-[(2E)-3-(4-hydroxyphenyl)-2-propenoyl]-beta-D-glucopyranosyl}-L-mannopyranoside	C36 H36 O17	Phenylpropanoids and polyketides	9.11547e+06	9.07464e+06	9.03782e+06	8.03945e+06	9.69249e+06	9.51988e+06	1.51116e+07	1.56278e+07	1.6064e+07	1.68184e+07	1.6238e+07	1.63088e+07	2.23409e+07	2.29941e+07	2.28667e+07	1.29781e+07	1.26747e+07	1.25068e+07	1.30512e+07	1.26685e+07	1.26025e+07	2.17643e+07	2.11343e+07	2.1177e+07	1.35421e+07	1.36571e+07	1.40056e+07	1.44057e+07	1.49931e+07	1.64555e+07
532.303	26.438	Carmaphycin B	C25 H45 N3 O7 S	Organic acids and derivatives	1.33068e+06	1.50236e+06	1.45312e+06	1.44143e+06	1.87545e+06	1.90633e+06	7.68042e+06	8.04439e+06	4.31387e+06	1.0202e+07	9.53653e+06	1.04164e+07	3.21473e+06	3.58705e+06	3.25746e+06	4.41807e+06	4.79894e+06	1.01713e+07	9.06076e+06	5.11128e+06	5.75921e+06	4.28261e+06	4.39314e+06	4.72014e+06	4.26959e+06	4.06928e+06	4.05273e+06	3.97871e+06	3.55608e+06	4.30853e+06
219.027	0.827	L-(+)-Fructose	C6 H12 O6	Organic oxygen compounds	1.60566e+07	1.60845e+07	1.5976e+07	1.99343e+07	2.57702e+07	2.55339e+07	7.30102e+06	7.18166e+06	7.6267e+06	2.36916e+07	2.33274e+07	2.44256e+07	7.66185e+07	8.07106e+07	7.68411e+07	6.88652e+07	6.96373e+07	6.90095e+07	9.23631e+07	9.07462e+07	9.29975e+07	6.58154e+07	6.95377e+07	6.9309e+07	4.12337e+07	4.12331e+07	4.24941e+07	4.80154e+07	5.02229e+07	5.37255e+07
132.102	0.926	L-(+)-Leucine	C6 H13 N O2	Organic acids and derivatives	9.31368e+06	9.55429e+06	1.02643e+07	9.73068e+06	1.28464e+07	1.23132e+07	9.01008e+06	8.5533e+06	9.24984e+06	1.70661e+07	1.7676e+07	1.76488e+07	1.90932e+07	1.88313e+07	1.96157e+07	1.77856e+07	1.78075e+07	1.70883e+07	1.41657e+07	1.53826e+07	1.38373e+07	1.04942e+07	1.18495e+07	1.16313e+07	7.75433e+06	8.15852e+06	9.51305e+06	1.31193e+07	1.41917e+07	1.35804e+07
134.045	0.818	L-Aspartic acid	C4 H7 N O4	Organic acids and derivatives	719126	1.05381e+06	766196	948019	1.27e+06	834602	412733	352948	388326	1.42179e+06	1.40653e+06	1.89966e+06	1.12254e+07	9.43787e+06	1.136e+07	1.39992e+07	1.33061e+07	1.38403e+07	2.89921e+07	2.93259e+07	3.02151e+07	4.16344e+07	4.04723e+07	4.14477e+07	1.91242e+07	1.81517e+07	2.0046e+07	1.56621e+07	1.56484e+07	1.66314e+07
563.121	22.865	Theaflavin	C29 H24 O12	Phenylpropanoids and polyketides	7.19789e+06	5.94888e+06	6.18225e+06	7.83954e+06	9.52143e+06	9.26821e+06	8.28702e+06	9.05656e+06	8.30778e+06	8.73877e+06	8.61989e+06	9.67891e+06	1.53259e+07	1.60845e+07	1.52111e+07	2.16155e+07	1.65159e+07	2.2076e+07	2.52511e+07	2.07184e+07	2.72569e+07	2.3991e+07	3.75831e+07	2.28977e+07	1.31278e+07	1.23057e+07	1.10838e+07	1.26994e+07	1.39625e+07	1.42218e+07

## Sheet: Table S3
Table S3. Key discriminative non-volatile metabolites of QLT during aging
Index	Middle vs early VIP	Middle vs early P-value	Middle vs early Fold Change	Middle vs early Log2FC	Middle vs early Type	Late vs early VIP	Late vs early P-value	Late vs early Fold Change	Late vs early Log2FC	Late vs early Type	Late vs middle VIP	Late vs middle P-value	Late vs middle Fold Change	Late vs middle Log2FC	Late vs middle Type
myricetin 3-O-beta-D-galactopyranoside	0.672131	0.278164	0.846612	-0.240227	insig	1.24402	0.00278583	0.342932	-1.54401	down	1.39725	2.58157e-07	0.405064	-1.30378	down
(+) -Gallocatechin	0.538805	0.205143	0.893694	-0.162148	insig	1.26424	7.1507e-07	0.182323	-2.45543	down	1.36829	5.64817e-07	0.204011	-2.29328	down
(+)-gallocatechin-(4alpha->8)-(-)-epicatechin	1.3841	0.000553127	2.06522	1.0463	up	1.0386	0.000177032	0.401633	-1.31605	down	1.32524	1.61932e-05	0.194474	-2.36235	down
(-)-ECG-3''-O-ME	0.28312	0.739847	1.10467	0.14361	insig	1.12713	0.00309312	0.346095	-1.53076	down	1.03934	0.0260287	0.313303	-1.67437	down
(-)-Epicatechin	1.10994	0.0104856	0.882213	-0.180801	insig	1.18948	6.45906e-10	0.441757	-1.17867	down	1.2743	1.72853e-08	0.500738	-0.997873	insig
(-)-Epicatechin gallate	1.2508	0.00213762	0.854829	-0.226292	insig	1.1857	6.61469e-10	0.451247	-1.14801	down	1.24917	7.1943e-08	0.52788	-0.921719	insig
(-)-Epigallocatechin	1.31367	0.0018326	0.694767	-0.525399	insig	1.27808	8.6099e-06	0.168023	-2.57327	down	1.36395	3.23507e-08	0.24184	-2.04787	down
(-)-taxifolin	0.934561	0.0342044	0.817553	-0.290615	insig	1.28054	1.04128e-05	0.230436	-2.11756	down	1.37718	1.95728e-07	0.28186	-1.82695	down
(-)-Theaspirone	1.02928	0.0125043	0.723335	-0.467265	insig	1.31226	1.8201e-13	0.4164	-1.26396	down	1.04221	0.00733666	0.575667	-0.796692	insig
(15Z)-9,12,13-Trihydroxy-15-octadecenoic acid	1.34181	0.00350435	1.73261	0.792946	insig	1.26641	1.88653e-07	2.24608	1.16741	up	0.818712	0.0297101	1.29635	0.37446	insig
(1S,3R,4R,5R)-1,3-dihydroxy-4,5-bis((3,4,5-trihydroxybenzoyl)oxy)cyclohexane-1-carboxylic acid	1.19547	0.0354603	0.444476	-1.16982	down	0.938787	0.0305367	0.421136	-1.24764	insig	0.185016	0.722096	0.947488	-0.0778211	insig
(1S,4S,5R,10S,13S,17S,19S,20R)-10-hydroxy-4,5,9,9,13,19,20-heptamethyl-24-oxahexacyclo[15.5.2.01,18.04,17.05,14.08,13]tetracos-15-en-23-one	1.06084	0.0206914	1.77811	0.830346	insig	1.22363	5.09928e-06	4.34261	2.11856	up	1.17525	7.55058e-05	2.44226	1.28822	up
(1xi)-1,5-Anhydro-1-[(2R,3R)-2-(3,4-dihydroxyphenyl)-3,5,7-trihydroxy-3,4-dihydro-2H-chromen-8-yl]-D-glucitol	0.594509	0.321728	0.778986	-0.360331	insig	1.18878	0.0118846	0.275883	-1.85787	down	1.28125	0.000332035	0.354157	-1.49754	down
(24S)-3beta,24-dihydroxylanosta-7,9(11),25-triene	0.964532	0.0270102	1.299	0.377406	insig	1.13853	7.16952e-06	2.17433	1.12057	up	1.06954	0.00015691	1.67384	0.743162	insig
(2R,3R)-2-(2,6-Dihydroxyphenyl)-3,5,7-trihydroxy-2,3-dihydro-4H-chromen-4-one	1.14637	0.00487472	1.42644	0.512422	insig	1.17145	2.14159e-10	0.259602	-1.94563	down	1.34317	1.68176e-06	0.181993	-2.45805	down
(2R,3R)-5,7-Dihydroxy-2-(3,4,5-trihydroxyphenyl)-3,4-dihydro-2H-chromen-3-yl (2E)-3-(4-hydroxyphenyl)acrylate	0.57744	0.211643	0.93913	-0.0906039	insig	1.26577	2.82731e-08	0.370886	-1.43095	down	1.38185	3.15681e-11	0.394925	-1.34035	down
(2R,3S,5R,6S)-2,3,4,5,6-Pentahydroxycyclohexyl beta-L-arabinopyranoside	1.51268	0.00398126	0.696258	-0.522307	insig	1.13392	8.87013e-06	0.364207	-1.45717	down	1.1085	2.30869e-05	0.523093	-0.934861	insig
(3beta,16alpha,21beta,22alpha)-28-Acetoxy-16,22,23-trihydroxy-21-{[(2Z)-2-methyl-2-butenoyl]oxy}olean-12-en-3-yl beta-D-galactopyranosyl-(1->2)-[beta-D-xylopyranosyl-(1->2)-(2xi)-alpha-L-erythro-pentopyranosyl-(1->3)]-D-glucopyranosiduronic acid	0.668094	0.123691	1.45933	0.545303	insig	1.00439	0.00492252	0.557729	-0.842364	insig	1.1167	0.00757199	0.382183	-1.38767	down
(3R,4S)-6,8-Dihydroxy-3,4,5-trimethyl-1-oxo-3,4-dihydro-1H-isochromene-7-carboxylic acid	0.751257	0.140955	0.451745	-1.14642	insig	1.08758	0.0337093	0.0920613	-3.44126	down	1.22895	5.41355e-07	0.20379	-2.29484	down
(3R,5R)-3,5-dihydroxydecanoic acid	1.11483	0.0191761	1.36496	0.448861	insig	0.773439	0.0201588	0.641515	-0.640445	insig	1.12721	3.48479e-05	0.469987	-1.08931	down
(3beta,5xi,9xi)-3,23-Dihydroxy-1-oxoolean-12-en-28-oic acid	1.22551	0.0125006	2.01591	1.01143	up	1.30232	3.75496e-07	6.32182	2.66034	up	1.2936	1.04442e-06	3.13596	1.64891	up
(6Z,9Z,12Z,15Z)-6,9,12,15-Octadecatetraenal	1.22535	0.00148629	0.675287	-0.566427	insig	1.26267	8.72584e-09	0.253029	-1.98263	down	1.26452	0.000196428	0.374698	-1.4162	down
(Z)-3-Hexenyl beta-primeveroside	0.307079	0.36582	1.14358	0.193559	insig	1.04355	0.000470938	0.434394	-1.20292	down	1.15191	0.000271254	0.379854	-1.39648	down
(plus or minus)12(13)-DiHOME	0.600317	0.124147	1.26121	0.334805	insig	1.09569	0.000227108	3.49379	1.80479	up	1.12845	0.000510652	2.77019	1.46999	up
(plus or minus)9-HpODE	0.647291	0.0993526	1.38566	0.470577	insig	1.14262	0.000283517	5.90484	2.5619	up	1.18604	0.000507218	4.26138	2.09132	up
(−)-Riboflavin	0.781381	0.0607685	1.32367	0.404548	insig	1.10337	0.000639675	0.412108	-1.27891	down	1.27727	4.60148e-05	0.311336	-1.68345	down
1,2,6-Tri-O-galloyl-.beta.-D-glucopyranose	1.18173	0.0289745	0.525199	-0.929063	insig	1.03611	0.00850141	0.354807	-1.49489	down	0.744805	0.0283725	0.675567	-0.56583	insig
1,3-dihydroxy-1-(7-methoxy-2-oxo-2H-chromen-6-yl)-3-methylbutan-2-yl 3-methylbut-2-enoate	1.62998	2.9013e-05	1.65961	0.730844	insig	1.31458	9.99626e-08	3.74323	1.90428	up	1.37137	6.54427e-07	2.25549	1.17344	up
1,4-Androstadiene-3,17-dione	0.533732	0.203113	1.32982	0.411226	insig	1.20375	0.00351329	39.0549	5.28743	up	1.32182	0.0037152	29.3686	4.8762	up
1-(2,4-Dihydroxyquinolin-3-yl)ethan-1-one	1.25225	0.0020785	0.468844	-1.09282	down	1.30676	0.000415752	112.305	6.81128	up	1.43828	0.000400429	239.537	7.9041	up
1-Linoleoyl glycerol	0.913413	0.0344089	0.847869	-0.238087	insig	1.18791	5.1482e-11	0.367361	-1.44473	down	1.24009	9.21694e-06	0.433276	-1.20664	down
1-methyl-2-(6,9-pentadecadienyl)-4(1H)-quinolone	1.57871	0.00378721	0.121826	-3.03711	down	1.27047	0.00271265	0.0359982	-4.79593	down	1.03432	0.0151063	0.29549	-1.75882	down
1-morpholino-3-(4-nitrophenoxy)propan-2-ol	0.243611	0.820442	0.946678	-0.0790537	insig	1.21878	0.00738167	0.0531951	-4.23256	down	1.38352	3.59216e-08	0.0561913	-4.15351	down
1-Oxo-1,2,4-butanetricarboxylic acid	1.02403	0.0377671	0.767721	-0.381345	insig	1.19142	4.0581e-05	0.227575	-2.13558	down	1.27425	7.63523e-08	0.296429	-1.75424	down
12-oxo Phytodienoic Acid	1.06147	0.0185555	0.713381	-0.487255	insig	1.25822	8.22933e-09	0.161153	-2.6335	down	1.3018	0.000341499	0.2259	-2.14624	down
2,3-dihydroxypropyl (9E,11E)-13-oxooctadeca-9,11-dienoate	0.846601	0.055181	1.39484	0.480103	insig	1.16521	6.94025e-05	3.84797	1.9441	up	1.16366	0.000217746	2.75871	1.464	up
2,3-dinor-8-iso Prostaglandin F2A	1.00889	0.019085	1.55043	0.63267	insig	1.08653	0.000166464	3.40177	1.76629	up	0.986576	0.00135372	2.19408	1.13362	insig
2-(3,4-Dihydroxyphenyl)-5,7-dihydroxy-4-oxo-4H-chromen-3-yl beta-D-glucopyranosyl-(1->3)-6-deoxy-alpha-L-mannopyranosyl-(1->6)-beta-D-galactopyranoside	0.0147829	0.571866	1.05213	0.0733082	insig	1.26403	1.86682e-09	0.358505	-1.47993	down	1.35946	2.15794e-05	0.340744	-1.55324	down
2-amino-3-hydroxy-4-methoxybenzoic acid methyl ester	1.39026	0.00224483	0.778389	-0.361437	insig	1.19508	0.000194768	28.5647	4.83616	up	1.36096	0.000182303	36.6972	5.1976	up
2-Furoic acid	1.23938	0.0420677	0.378127	-1.40306	down	1.25	0.0087706	0.0464349	-4.42865	down	1.35004	1.69562e-15	0.122802	-3.02559	down
2-Isopropylmalic acid	0.0726544	0.85341	0.982776	-0.0250656	insig	1.18894	4.67118e-05	0.235975	-2.08329	down	1.31821	2.83002e-09	0.240111	-2.05823	down
2-Methoxyestradiol	0.0014269	0.169387	0.305778	-1.70944	insig	0.338245	0.105127	0.14587	-2.77724	insig	1.11088	0.000214788	0.477046	-1.0678	down
22a-Hydroxyerythrodiol	1.28098	0.00794328	1.9993	0.999493	insig	1.279	2.29857e-05	10.1059	3.33712	up	1.31791	5.43797e-05	5.05471	2.33763	up
25-hydroxyporicoic acid H	0.746565	0.052388	1.46096	0.546913	insig	1.20347	5.6545e-07	2.15123	1.10516	up	0.873714	0.0107889	1.47248	0.558251	insig
3,4,5-trihydroxycyclohex-1-ene-1-carboxylic acid	1.25557	0.00355792	0.522037	-0.937776	insig	1.13196	0.000247711	0.206201	-2.27788	down	1.01108	0.00441601	0.394993	-1.3401	down
3,4,6-Trideoxy-3-(dimethylamino)hexose	0.0478916	0.932209	0.977191	-0.0332877	insig	1.05058	0.0201347	0.261594	-1.9346	down	1.18048	0.000614976	0.2677	-1.90131	down
3,4-Dihydroxybenzaldehyde	0.956291	0.109392	0.794953	-0.331059	insig	1.25157	0.000452101	0.213213	-2.22963	down	1.36732	8.76571e-10	0.268209	-1.89857	down
3,5-Dihydroxy-2-(4-hydroxyphenyl)-4-oxo-4H-chromen-7-yl 6-O-(3,4,5-trihydroxybenzoyl)-beta-D-glucopyranoside	1.28142	0.0433525	0.35475	-1.49512	down	1.08101	0.0297703	0.275344	-1.86069	down	0.309375	0.227914	0.776164	-0.365566	insig
3-(5,7-dimethoxy-4-oxo-4H-chromen-2-yl)propanoic acid	0.152747	0.198289	0.397357	-1.33149	insig	0.610035	0.0971401	0.171622	-2.54269	insig	1.08118	1.26483e-06	0.43191	-1.2112	down
3-Coumaric acid	1.37379	0.000460592	0.539279	-0.890897	insig	1.12625	1.25794e-05	0.224997	-2.15203	down	1.03489	0.000809352	0.417218	-1.26113	down
3-deoxyaureosurfactin	1.2779	0.00168338	1.42339	0.509334	insig	1.23529	5.71665e-07	2.47049	1.3048	up	1.17673	2.11474e-05	1.73564	0.795464	insig
3-formyl-L-tyrosinyl-L-threonine	1.1636	0.0217068	2.54183	1.34587	up	0.790933	0.0679203	0.284053	-1.81577	insig	1.29609	0.00192698	0.111751	-3.16163	down
3-Methylcrotonylglycine	1.34491	0.000374867	0.401469	-1.31664	down	1.31568	0.00011531	0.0132294	-6.24011	down	1.39667	0.000988777	0.0329524	-4.92347	down
3-Methylxanthine	0.0532521	0.392456	1.21149	0.276782	insig	0.987158	0.0023948	4.46405	2.15835	insig	1.04391	0.00368888	3.68476	1.88157	up
3-O-methylgallic acid	0.289219	0.655449	1.13435	0.181866	insig	1.17385	1.91022e-08	0.27332	-1.87134	down	1.12294	0.0171031	0.240949	-2.0532	down
3-{[4,5-dihydroxy-6-(hydroxymethyl)-3-{[(2S,3R,4R,5R,6S)-3,4,5-trihydroxy-6-methyloxan-2-yl]oxy}oxan-2-yl]oxy}-5-hydroxy-2-(4-hydroxyphenyl)-7-{[3,4,5-trihydroxy-6-(hydroxymethyl)oxan-2-yl]oxy}-4H-chromen-4-one	0.969495	0.0775824	0.826888	-0.274235	insig	1.16241	0.00012913	0.360217	-1.47306	down	1.27456	1.56168e-09	0.435629	-1.19883	down
4-Acetamidobutanoic acid	1.63528	3.85965e-07	0.415719	-1.26632	down	1.26344	2.09502e-17	0.0439004	-4.50962	down	1.33227	1.77449e-05	0.105601	-3.2433	down
4-Aminophenol	1.27892	0.0111147	0.783671	-0.35168	insig	1.18038	1.5843e-05	0.413149	-1.27527	down	1.23417	5.30339e-08	0.527196	-0.923587	insig
4-Coumaric acid	0.851102	0.0559499	0.861543	-0.215005	insig	1.2441	4.55002e-09	0.239692	-2.06075	down	1.34369	1.61637e-07	0.278212	-1.84574	down
4-Ethylphenylacetone	1.1634	0.005842	1.21088	0.276053	insig	1.01591	7.28094e-06	0.551273	-0.859162	insig	1.24769	7.79931e-09	0.455267	-1.13522	down
4-Guanidinobutyric acid	1.4655	0.00318321	0.551082	-0.859661	insig	1.23176	0.000135771	0.120336	-3.05485	down	1.28372	6.32929e-08	0.218364	-2.19519	down
4-Hydroxybenzaldehyde	1.20259	0.00474269	0.861686	-0.214766	insig	1.19597	6.11436e-10	0.412361	-1.27802	down	1.27912	8.22407e-09	0.478551	-1.06326	down
4-Hydroxybenzoic acid	1.39471	0.000563559	1.51848	0.602626	insig	1.24976	3.20439e-08	2.08553	1.06041	up	1.07072	0.000399027	1.37343	0.457786	insig
4-Indolecarbaldehyde	0.911476	0.0961886	0.501755	-0.994945	insig	1.26265	0.0111265	0.0598084	-4.06351	down	1.34482	0.00100701	0.119198	-3.06856	down
4-methoxy-6-[(E)-2-phenylethenyl]-2H-pyran-2-one	0.342211	0.27904	0.318414	-1.65102	insig	0.846184	0.154884	0.0658533	-3.9246	insig	1.03451	0.0224427	0.206816	-2.27358	down
4-Methoxysalicylic acid	0.371244	0.444102	0.931082	-0.10302	insig	1.28199	1.54118e-06	0.151558	-2.72206	down	1.39223	1.80383e-06	0.162776	-2.61904	down
4-Oxoproline	1.30255	0.0336883	0.391358	-1.35344	down	1.27356	0.0064644	0.0598268	-4.06306	down	1.38712	1.62779e-15	0.15287	-2.70963	down
5,7-Dihydroxy-2-(4-hydroxyphenyl)-4-oxo-4H-chromen-3-yl 6-O-(6-deoxyhexopyranosyl)hexopyranoside	1.62866	0.000989597	0.54629	-0.87226	insig	1.15561	0.000136543	0.416836	-1.26245	down	0.770897	0.0157677	0.763031	-0.390187	insig
5-[(E)-2-(3,5-dihydroxyphenyl)ethenyl]-2-methoxybenzene-1,3-diol	0.783226	0.0501662	0.788611	-0.342615	insig	1.25798	4.69206e-15	0.1706	-2.55131	down	1.30502	0.000104021	0.21633	-2.20869	down
5-CAFFEOYLSHIKIMIC ACID	0.270521	0.274406	1.97385	0.98101	insig	1.20976	7.28782e-07	0.119453	-3.06548	down	1.07969	0.0556828	0.0605181	-4.04649	insig
5-Hydroxytryptophan	0.722894	0.0924674	0.880288	-0.183953	insig	1.30524	0.000600199	167.583	7.38873	up	1.43613	0.000596905	190.373	7.57268	up
6-Aminocaproic acid	0.0339357	0.709672	0.889948	-0.168207	insig	1.11754	0.0183865	0.130972	-2.93266	down	1.26153	0.000281493	0.147169	-2.76446	down
6-formylsalicylic acid	0.140178	0.567528	0.863424	-0.211859	insig	1.01427	0.0298653	0.352083	-1.50601	down	1.26656	7.83533e-06	0.407776	-1.29415	down
6-O-Galloyl-glucose	0.0701418	0.939435	0.987452	-0.0182176	insig	1.12565	0.00394664	0.429978	-1.21767	down	1.22782	0.000654776	0.435442	-1.19945	down
6a,12b-Dihydro-3,10,11,12-tetrahydroxy-6- (3,4,5-trihydroxyphenyl) - [ 2 ] benzopyrano [ 3,4-c ] benzopyran-8 (6H) -one	1.03972	0.0282231	1.29548	0.373482	insig	1.04786	0.00217181	0.552332	-0.856393	insig	1.31597	2.18006e-06	0.426354	-1.22987	down
7,8-Dihydroxy-4-methylcoumarin	0.159275	0.921497	1.02441	0.0347881	insig	1.26457	1.17918e-05	16.9378	4.08217	up	1.4131	1.24975e-05	16.5343	4.04739	up
7-dehydroporiferasterol peroxide	0.482191	0.371561	1.07173	0.0999361	insig	1.23801	1.25423e-05	5.26222	2.39567	up	1.38314	1.56532e-05	4.91004	2.29573	up
7-Hydroxycoumarine	1.40869	0.00175387	0.426737	-1.22858	down	1.17223	0.000309857	0.140092	-2.83555	down	1.10409	0.000112899	0.328287	-1.60697	down
8-{3-Oxo-2-[(2E)-2-penten-1-yl]-1-cyclopenten-1-yl}octanoic acid	0.992904	0.00948159	1.59485	0.673419	insig	1.14789	1.82688e-06	2.18084	1.12488	up	0.76358	0.0147915	1.36743	0.451464	insig
Adenine	1.58767	2.83262e-05	0.632712	-0.660379	insig	1.23728	3.10504e-06	0.489346	-1.03107	down	0.946811	0.000966956	0.77341	-0.370694	insig
Adenosine	1.38241	0.00297302	0.565873	-0.821449	insig	1.27991	0.000176046	0.143348	-2.8024	down	1.35306	9.10098e-06	0.253323	-1.98095	down
Adenosine 5'-monophosphate	1.21186	0.00188022	0.670805	-0.576034	insig	1.19198	2.92201e-11	0.257633	-1.95661	down	1.16751	0.000322731	0.384065	-1.38058	down
Ampelopsin 7-glucoside	0.850314	0.106945	1.11402	0.155777	insig	1.19742	9.69504e-06	0.445762	-1.16565	down	1.36912	1.75676e-10	0.400138	-1.32143	down
Ampeloptin	0.0973262	0.735796	0.899368	-0.153017	insig	0.930575	0.0464139	0.287196	-1.79989	insig	1.23069	3.55693e-05	0.319331	-1.64688	down
Ascorbic acid	0.86504	0.105989	1.19473	0.256686	insig	1.08993	2.79656e-05	0.390818	-1.35543	down	1.26113	1.85942e-06	0.327118	-1.61212	down
Asiatic acid	0.209473	0.864921	0.989749	-0.0148659	insig	1.22226	4.35757e-07	2.27657	1.18686	up	1.35441	1.61444e-07	2.30015	1.20173	up
Asperphenamate	0.0651695	0.357992	0.708972	-0.4962	insig	0.887575	0.0221687	1.91279	0.935682	insig	1.30513	6.38495e-06	2.69799	1.43188	up
Azaspiracid-2	1.03551	0.00805663	0.378389	-1.40206	down	1.28294	0.00168691	0.0606217	-4.04402	down	0.915086	0.0145126	0.16021	-2.64197	insig
Bafilomycin O	1.51301	7.14424e-05	1.59737	0.675702	insig	1.26952	2.25788e-09	2.17707	1.12238	up	1.08932	0.000154289	1.3629	0.446683	insig
Benzoic acid	0.865911	0.0637356	0.853985	-0.227717	insig	1.27742	1.27021e-06	0.158928	-2.65356	down	1.38492	1.14773e-07	0.186101	-2.42584	down
Betulin	1.4691	0.00152103	2.28925	1.19488	up	0.807075	0.00108212	1.94553	0.960165	insig	0.337429	0.339843	0.849855	-0.234712	insig
Bohemamine E	0.0892495	0.85015	0.976814	-0.0338439	insig	0.962941	0.00111828	0.379769	-1.39681	insig	1.14138	2.14202e-07	0.388783	-1.36296	down
Butein	1.26946	0.00178346	0.831078	-0.266944	insig	1.18869	5.91615e-10	0.405583	-1.30193	down	1.25191	6.376e-08	0.48802	-1.03499	down
Butyl benzoate	1.29392	0.0155922	0.838007	-0.254966	insig	1.29394	9.00464e-05	94.0747	6.55573	up	1.43337	8.87101e-05	112.26	6.8107	up
Cabraleahydroxylactone acetate	1.31129	0.004312	2.08065	1.05703	up	1.2966	5.57511e-10	2.56407	1.35844	up	0.694232	0.129114	1.23234	0.301403	insig
Caffeic acid	0.413902	0.352799	0.934878	-0.0971503	insig	1.2712	1.80058e-08	0.180322	-2.47135	down	1.38427	1.16177e-07	0.192883	-2.3742	down
Calvatianone	1.27446	0.00218112	1.62886	0.703865	insig	1.25534	8.47013e-09	2.05359	1.03815	up	0.836802	0.0227107	1.26075	0.334286	insig
Catechin	1.59831	2.27678e-05	0.55539	-0.848428	insig	1.28361	1.06426e-06	0.159039	-2.65255	down	1.33572	2.24415e-08	0.286356	-1.80412	down
Catechol	1.28617	0.0221347	1.59371	0.67239	insig	1.04626	0.00943228	0.262287	-1.93078	down	1.31858	9.08417e-10	0.164576	-2.60317	down
Chafuroside B	0.0505477	0.403467	0.738337	-0.437649	insig	1.22721	0.0230579	0.0738409	-3.75944	down	1.43441	1.07074e-11	0.10001	-3.32179	down
Chlorogenic acid	1.41692	0.00271042	0.340114	-1.55591	down	1.14447	0.000788032	0.0950827	-3.39467	down	1.05353	0.000427086	0.279561	-1.83876	down
Choline	0.139487	0.510127	0.861611	-0.214891	insig	1.11928	0.00979024	0.245864	-2.02406	down	1.27751	3.75716e-07	0.285354	-1.80917	down
Citric acid	1.67408	0.000160575	0.571282	-0.807726	insig	1.24149	1.90096e-07	0.200273	-2.31996	down	1.274	6.36969e-09	0.350569	-1.51223	down
Corchorifatty acid F	0.758634	0.0616092	1.27534	0.350881	insig	1.18715	9.80085e-06	2.40728	1.2674	up	1.14397	7.68447e-05	1.88756	0.916522	insig
Cortisol	1.62348	3.149e-05	1.78342	0.83465	insig	1.3365	1.19713e-13	2.43793	1.28566	up	1.20067	8.36078e-05	1.36699	0.451006	insig
Coumarone	1.36917	0.000641417	0.530343	-0.915002	insig	1.12168	2.93386e-05	0.23332	-2.09962	down	1.01049	0.000876223	0.439941	-1.18462	down
Cynaroside	1.32706	0.00761891	0.685759	-0.544226	insig	1.26746	0.000272743	0.357622	-1.48349	down	1.27896	0.000140826	0.521497	-0.939269	insig
Cytosine	1.61181	0.00114801	0.502307	-0.993358	insig	1.28108	0.000355062	0.320735	-1.64055	down	1.18331	0.000130328	0.638523	-0.647189	insig
D-(+)-Glucose	0.332848	0.845701	1.02475	0.0352707	insig	1.20165	0.00115815	0.262052	-1.93208	down	1.36309	5.64811e-13	0.255723	-1.96735	down
D-(+)-Proline	0.381357	0.522273	1.14872	0.200027	insig	1.12068	0.00453195	0.334355	-1.58055	down	1.22187	0.00149509	0.291068	-1.78057	down
D-(-)-Lyxose	1.17967	0.00891761	1.26123	0.334831	insig	0.974335	8.31152e-06	0.444636	-1.1693	insig	1.19243	2.58764e-08	0.352541	-1.50414	down
D-(-)-Quinic acid	1.61388	5.56011e-08	0.502375	-0.993164	insig	1.28677	1.29902e-09	0.203951	-2.29371	down	1.28192	4.13459e-06	0.405973	-1.30054	down
D-PANTOTHENIC ACID	1.21523	0.000394152	0.555134	-0.849092	insig	1.1581	2.14038e-12	0.139385	-2.84285	down	1.12663	0.000442407	0.251084	-1.99376	down
D-Saccharic acid	1.3208	0.000513995	0.724087	-0.465765	insig	1.10209	1.03908e-07	0.351643	-1.50782	down	1.06861	7.77243e-05	0.485636	-1.04205	down
Dietziamide C	1.18756	0.0496276	0.315761	-1.6631	down	1.23349	0.0151616	0.0377251	-4.72833	down	1.34533	9.0561e-09	0.119474	-3.06524	down
Dioxolide B	1.59191e-05	0.818041	0.946855	-0.0787848	insig	1.19993	0.00529307	0.0970042	-3.36581	down	1.34246	6.44474e-05	0.102449	-3.28702	down
DL-4-Hydroxyphenyllactic acid	1.06173	0.0118388	1.19175	0.253082	insig	0.942288	7.60579e-06	0.492866	-1.02073	insig	1.14158	1.76154e-07	0.413565	-1.27381	down
DL-Arginine	1.54051	0.00445699	0.233512	-2.09843	down	1.32492	0.00172872	0.0156017	-6.00216	down	1.41407	0.000353797	0.066813	-3.90373	down
DL-Tryptophan	0.897445	0.103656	0.506402	-0.981646	insig	1.26641	0.0108186	0.0461484	-4.43758	down	1.34078	0.00239396	0.09113	-3.45593	down
Ecgonine	1.31504	0.0050794	3.28574	1.71622	up	0.842307	0.00576597	0.364031	-1.45787	insig	1.18153	0.00112314	0.110791	-3.17409	down
Ellagic acid	1.38229	0.00727044	0.351302	-1.50922	down	1.18367	0.00342271	0.208559	-2.26147	down	0.789211	0.016306	0.593675	-0.752256	insig
EPIGALLOCATECHIN 3-O-(3-O-METHYL)GALLATE	0.288798	0.657895	1.13402	0.181445	insig	1.16921	1.96489e-07	0.270859	-1.88438	down	1.12452	0.0169913	0.238849	-2.06583	down
Epigallocatechin gallate	0.401906	0.399443	0.934062	-0.0984091	insig	1.13115	4.38108e-06	0.384272	-1.3798	down	1.24517	1.11923e-07	0.411398	-1.28139	down
Epitheaflagallin 3-O-gallate	0.889495	0.0877082	0.348119	-1.52235	insig	1.04421	0.041757	0.163419	-2.61335	down	1.13895	1.48219e-06	0.469435	-1.091	down
Epoxydine B	1.49708	0.000383506	2.21716	1.14871	up	1.0409	2.01309e-07	0.249619	-2.0022	down	1.29898	4.99248e-06	0.112585	-3.15091	down
Ergosta-4,6,8,22E-tetraen-11beta-OL	0.576701	0.273889	1.13198	0.178843	insig	1.11557	6.71453e-05	2.00745	1.00536	up	1.2128	0.000165061	1.7734	0.826518	insig
Eriocitrin	0.817433	0.0813932	0.881953	-0.181227	insig	1.11753	4.55183e-08	0.457014	-1.12969	down	1.18342	7.18268e-06	0.518184	-0.948464	insig
Eriodictyol	0.704748	0.148506	0.9226	-0.116222	insig	1.18807	3.33528e-09	0.362137	-1.46539	down	1.30006	2.68693e-09	0.392517	-1.34917	down
Esculin	0.390585	0.793431	0.972319	-0.0404987	insig	1.20315	5.96234e-12	0.290184	-1.78496	down	1.29356	8.22219e-05	0.298446	-1.74446	down
Estriol	1.64397	1.19162e-05	1.72221	0.784259	insig	1.27439	1.20435e-08	2.03605	1.02577	up	0.816052	0.0111024	1.18223	0.241514	insig
Estrone	1.63722	2.44535e-05	1.71431	0.777628	insig	1.28697	5.20538e-09	2.04994	1.03558	up	0.871286	0.00725999	1.19578	0.257957	insig
Fomefficinic acid D	0.930274	0.0508765	2.08414	1.05945	insig	1.00724	0.000575479	2.10415	1.07324	up	0.247168	0.970296	1.0096	0.0137824	insig
Gallic acid	1.4928	6.10129e-06	0.860332	-0.217035	insig	1.26359	3.33622e-12	0.376573	-1.409	down	1.35871	8.23766e-12	0.437706	-1.19196	down
Genistein	1.42012	0.00510887	3.87942	1.95584	up	0.949578	0.00367059	11.3047	3.49885	insig	0.516213	0.0244641	2.91401	1.54301	insig
Gluconic acid	0.440468	0.208018	1.10031	0.137912	insig	1.132	1.37882e-09	0.246834	-2.01839	down	1.2702	2.57809e-08	0.224331	-2.1563	down
Glycerophospho-N-palmitoyl ethanolamine	1.54984	0.000743235	0.480446	-1.05755	down	1.30569	0.000178357	0.215308	-2.21553	down	1.33127	2.86224e-05	0.448142	-1.15797	down
Glycitein	1.63969	0.000498236	7.25837	2.85965	up	0.970141	0.0222192	34.5752	5.11167	insig	0.475728	0.0537932	4.7635	2.25202	insig
Gobienine B	0.649023	0.255545	0.912596	-0.131951	insig	1.13013	5.7447e-09	0.387931	-1.36613	down	1.20147	1.96093e-05	0.425085	-1.23418	down
Guanosine	1.4811	0.000330895	0.433039	-1.20743	down	1.25825	9.31063e-05	0.128723	-2.95766	down	1.23849	7.54643e-05	0.297255	-1.75023	down
Guanosine monophosphate (GMP)	1.60483	1.39104e-06	0.420503	-1.24981	down	1.21049	4.64271e-07	0.28841	-1.79381	down	0.793601	0.0099357	0.685868	-0.543998	insig
Hamavellone B	1.42388	0.00150813	1.33643	0.418379	insig	1.01027	2.85385e-05	0.460014	-1.12025	down	1.26119	3.18472e-10	0.344212	-1.53863	down
Haplamine	0.782584	0.0968736	0.367032	-1.44602	insig	1.03706	0.0397613	0.145571	-2.78021	down	1.04112	0.00270013	0.396617	-1.33418	down
Hexadecanedioic acid	0.799852	0.0597699	1.39659	0.481913	insig	1.08255	0.000312822	3.95398	1.98331	up	1.08196	0.000915393	2.83116	1.50139	up
Hexyl benzoate	0.15387	0.418079	1.19484	0.256816	insig	1.00155	0.00262505	4.37327	2.12871	up	1.06591	0.00394608	3.66014	1.8719	up
Hydroxysulochrin	1.14225	0.0745387	0.757982	-0.399764	insig	1.23341	0.00126172	0.335621	-1.57509	down	1.35719	2.60231e-10	0.442783	-1.17533	down
Hypoxanthine	1.60099	0.00337346	0.320172	-1.64308	down	1.06106	0.00280599	0.322153	-1.63418	down	0.119762	0.955687	1.00619	0.00889666	insig
Indole-3-acrylic acid	0.917861	0.0953953	0.486703	-1.03889	insig	1.26421	0.0117625	0.0486194	-4.36232	down	1.34251	0.00141586	0.0998955	-3.32344	down
Inoterpene B	1.53003	0.000813199	2.4107	1.26945	up	0.892667	0.000459997	2.05728	1.04074	insig	0.347734	0.32309	0.853395	-0.228714	insig
Juglalin	0.949525	0.0624745	0.755589	-0.404327	insig	1.21003	9.99935e-06	0.388672	-1.36338	down	1.04632	0.00810969	0.514396	-0.95905	insig
Kaempferitrin	1.2379	0.00336555	4.74184	2.24545	up	0.523871	0.0953716	0.828648	-0.271169	insig	1.17942	0.00259695	0.174753	-2.51661	down
Kaempferol	1.75618	1.75231e-13	0.599515	-0.738131	insig	1.28113	9.1321e-13	0.397327	-1.3316	down	1.21321	5.10184e-07	0.662747	-0.59347	insig
L-(-)-Malic acid	0.244622	0.292221	1.06675	0.0932241	insig	0.995619	3.4296e-08	0.283337	-1.81941	insig	1.13113	1.3063e-08	0.265607	-1.91263	down
L-Glutamic acid	1.09499	0.0282643	0.53414	-0.904709	insig	1.26463	0.00155991	0.0626771	-3.99592	down	1.33383	0.000919021	0.117342	-3.09121	down
L-Phenylalanine	0.974649	0.0799815	0.327699	-1.60956	insig	1.24411	0.0254312	0.0375197	-4.73621	down	1.29057	0.00643153	0.114494	-3.12665	down
L-Pyroglutamic acid	1.2398	0.0420283	0.377946	-1.40375	down	1.24808	0.00875768	0.0461027	-4.439	down	1.34655	1.79821e-15	0.121982	-3.03526	down
L-Threonic acid	0.0221332	0.819804	0.973053	-0.0394104	insig	1.19346	0.00047838	0.211096	-2.24403	down	1.3334	8.90415e-11	0.216942	-2.20462	down
Lactobionic acid	1.27018	0.0150886	0.802382	-0.317638	insig	1.15122	3.73454e-06	0.405155	-1.30346	down	1.18428	1.12417e-06	0.50494	-0.985817	insig
Linoleoyl ethanolamide	1.61933	1.12628e-05	0.389878	-1.35891	down	1.30747	9.98245e-06	0.215031	-2.21738	down	1.19862	7.97513e-05	0.551536	-0.858474	insig
Luteolin	1.23999	0.0113855	0.754182	-0.407015	insig	1.25231	7.00429e-05	0.369485	-1.43641	down	1.30068	1.47024e-05	0.489915	-1.0294	down
Maleic acid	1.42384	0.00233061	0.770059	-0.376959	insig	1.26372	4.19017e-07	0.296949	-1.75171	down	1.35886	1.4093e-11	0.385618	-1.37475	down
Malonic acid	0.571781	0.266317	0.930555	-0.103837	insig	1.20079	3.9809e-07	0.173754	-2.52488	down	1.31963	8.04285e-12	0.186721	-2.42105	down
Megastigma-4,6(E),8(Z)-triene	0.671786	0.20677	1.19058	0.251667	insig	0.844565	0.011429	0.557585	-0.842737	insig	1.11155	3.91287e-06	0.46833	-1.0944	down
Methyl anthranilate	0.633395	0.144114	1.31858	0.398981	insig	1.23586	0.000221351	10.4501	3.38545	up	1.34771	0.000287695	7.92531	2.98647	up
Myricetin	0.477531	0.432561	0.888815	-0.170045	insig	1.22735	0.00329757	0.355748	-1.49107	down	1.38954	3.14476e-07	0.40025	-1.32103	down
N'1-[1-(2-hydroxyphenyl)ethylidene]-3-methoxybenzene-1-carbohydrazide	1.36131	0.00181875	2.37224	1.24625	up	1.22357	7.27369e-06	3.65182	1.86862	up	0.80367	0.0116257	1.5394	0.622368	insig
N-(3-acetamidopropyl)-4-hydroxy-3-methoxybenzamide	0.226549	0.494324	0.885083	-0.176116	insig	1.15232	0.00226995	0.16475	-2.60165	down	1.30312	1.9617e-09	0.186141	-2.42553	down
N-Acetyl-DL-glutamic acid	0.605856	0.676118	1.09154	0.12637	insig	1.08069	0.0084144	0.166531	-2.58614	down	1.26768	1.04563e-11	0.152565	-2.71251	down
N-Acetyl-DL-tryptophan	1.09436	0.00013142	0.419205	-1.25427	down	1.18993	1.48452e-05	0.128366	-2.96167	down	0.854449	0.00825857	0.306212	-1.7074	insig
N-Acetyl-L-glutamic acid	1.23214	0.00619908	0.789134	-0.341658	insig	1.1525	8.13783e-07	0.464619	-1.10588	down	1.12818	5.24832e-05	0.588771	-0.764221	insig
N-Acetyl-L-phenylalanine	1.58518	0.0044791	0.493709	-1.01827	down	1.26262	0.00138242	0.337107	-1.56872	down	1.16282	3.66476e-05	0.682806	-0.550452	insig
N-Acetylornithine	1.33022	0.000529499	0.400323	-1.32076	down	1.3141	0.000143926	0.0131146	-6.25268	down	1.39246	0.00133816	0.0327601	-4.93192	down
N6-Me-Adenosine	1.02938	0.0687742	0.702638	-0.509147	insig	1.13083	0.00314175	0.359376	-1.47644	down	1.12415	0.000144967	0.511466	-0.967289	insig
Nalpha-Benzoyl-N-(1-hydroxy-3-phenyl-2-propanyl)phenylalaninamide	1.52369	0.000397849	0.716816	-0.480325	insig	0.964666	0.000249489	1.79954	0.847626	insig	1.29223	1.76567e-05	2.51046	1.32795	up
Naringeninchalcone	1.17045	0.00550373	0.850787	-0.23313	insig	1.19157	5.23165e-10	0.414708	-1.26983	down	1.26008	9.38903e-08	0.487441	-1.0367	down
Nicotinamide	0.00065982	0.748649	0.909174	-0.137371	insig	1.2151	0.0125464	0.0935419	-3.41824	down	1.36759	0.000291332	0.102887	-3.28087	down
N~2~-(3-Carboxypropanoyl)ornithine	1.1505	0.006079	0.654312	-0.611949	insig	1.09787	4.04009e-05	0.346387	-1.52954	down	0.913285	0.00343484	0.529392	-0.917593	insig
Ochangoside	1.71527	2.41342e-06	0.111938	-3.15923	down	1.32201	6.24411e-06	0.0153173	-6.0287	down	1.34388	0.000398835	0.136837	-2.86946	down
p-coumaric acid	0.790127	0.178735	0.605471	-0.723869	insig	1.00734	0.0272146	0.279241	-1.84042	down	0.889752	0.0363439	0.461196	-1.11655	insig
p-coumaroylglucose	0.673047	0.120811	0.790114	-0.339867	insig	1.25699	1.46489e-05	0.275106	-1.86194	down	1.16902	0.00150818	0.348185	-1.52207	down
Padmatin	1.71018	2.21345e-06	2.14874	1.10349	up	0.921437	0.000355509	1.59035	0.669348	insig	0.898142	0.00178207	0.740133	-0.434143	insig
Palythine-serine	1.47316	0.0136025	0.24812	-2.01089	down	1.2444	0.00485183	0.0227557	-5.45763	down	1.29732	4.33283e-05	0.0917123	-3.44674	down
Paraxanthine	0.258547	0.975828	1.00395	0.00568263	insig	0.979877	0.00639606	3.93796	1.97745	insig	1.11795	0.00647312	3.92248	1.97176	up
Pestalactam B	0.893894	0.0807447	0.413929	-1.27255	insig	1.16664	0.0183494	0.0775414	-3.68889	down	1.23053	6.58906e-05	0.18733	-2.41634	down
Pestalotin 4'-O-methyl-beta-mannopyranoside	0.436664	0.261598	0.775506	-0.36679	insig	1.13593	0.0142911	0.353493	-1.50024	down	1.34965	2.23649e-11	0.455823	-1.13345	down
Pestalotiopamide A	0.902754	0.0249049	1.45142	0.537462	insig	1.12994	4.25579e-05	0.346879	-1.5275	down	1.29816	5.98821e-05	0.238993	-2.06496	down
Phomopoxide G	1.1825	0.00955132	1.48313	0.568643	insig	1.16759	4.11857e-06	2.20281	1.13935	up	1.03183	0.000529024	1.48525	0.570704	insig
Procyanidin C1	0.103977	0.687505	0.957165	-0.0631599	insig	1.18611	0.000201851	0.311598	-1.68224	down	1.31373	8.02407e-08	0.325542	-1.61908	down
Protocatechuic acid	1.28174	0.022244	1.61172	0.688601	insig	1.05256	0.0103613	0.254051	-1.97681	down	1.32524	3.11765e-09	0.157627	-2.66541	down
Pyrogallol	1.50539	4.32881e-06	0.868836	-0.202844	insig	1.26304	9.84509e-12	0.394838	-1.34067	down	1.35926	1.42512e-11	0.454445	-1.13782	down
Quercetin	0.88255	0.160721	0.731432	-0.451204	insig	1.06081	0.0151536	0.42596	-1.23121	down	1.13435	5.55247e-05	0.582364	-0.780007	insig
Quercetin-3beta-D-glucoside	1.15167	0.07913	0.548517	-0.866391	insig	1.15672	0.0180057	0.291585	-1.77801	down	1.30722	1.04912e-07	0.531588	-0.911621	insig
Reductiomycin	0.0491058	0.205889	0.393308	-1.34627	insig	0.734932	0.0826987	0.0968037	-3.36879	insig	1.19587	1.35549e-08	0.246127	-2.02253	down
Robinetinidol 3-O-gallate	1.34841	0.00108651	2.24712	1.16808	up	1.16131	5.56031e-05	0.201489	-2.31123	down	1.36596	3.78622e-05	0.0896654	-3.4793	down
Rogerson B	1.60766	5.89061e-05	1.49213	0.577375	insig	1.31469	5.76259e-09	2.57075	1.36219	up	1.35586	4.01334e-08	1.72287	0.784815	insig
Rutin	1.23462	0.0552435	0.454507	-1.13763	insig	1.16179	0.021069	0.272389	-1.87626	down	1.2773	0.000177766	0.599307	-0.738633	insig
Scoparone	1.23075	0.0103508	1.49227	0.577509	insig	1.24239	4.68132e-06	8.35344	3.06237	up	1.3657	1.03256e-05	5.59781	2.48486	up
Sedoheptulose	0.607122	0.179851	0.893347	-0.162707	insig	1.13009	7.29655e-07	0.216521	-2.20742	down	1.23355	1.14727e-09	0.24237	-2.04472	down
Strictinin	1.34714	0.0102123	0.361247	-1.46894	down	1.22195	0.0042241	0.190685	-2.39073	down	0.935706	0.00699388	0.527854	-0.921789	insig
Succinic acid	0.388745	0.237722	0.6531	-0.614624	insig	1.24707	0.0167489	0.0929425	-3.42752	down	1.43696	6.75257e-07	0.14231	-2.81289	down
Sucrose	0.684473	0.0557957	1.31539	0.395496	insig	1.12246	0.000197331	3.26815	1.70847	up	1.09012	0.000613443	2.48454	1.31298	up
Taxifolin	0.211767	0.337341	0.667572	-0.583005	insig	0.955699	0.0545147	0.21855	-2.19396	insig	1.2773	3.82155e-10	0.327381	-1.61096	down
Theacrine	1.39026	0.000139249	0.417158	-1.26134	down	1.22241	2.33364e-05	0.249138	-2.00498	down	0.609561	0.0999179	0.597227	-0.743649	insig
Theasinensin C	0.568907	0.238771	0.656331	-0.607505	insig	1.23465	0.014078	0.0757891	-3.72187	down	1.36767	7.79649e-05	0.115474	-3.11436	down
Theogallin	1.61548	4.14421e-08	0.495703	-1.01245	down	1.27949	2.41349e-10	0.200795	-2.3162	down	1.263	5.04305e-06	0.405072	-1.30375	down
Thymine	0.138582	0.587231	1.10468	0.143625	insig	1.20106	1.72774e-05	2.34515	1.22968	up	1.0715	0.000158606	2.12293	1.08606	up
trans-caffeic acid	0.628843	0.157495	1.27629	0.351962	insig	1.08482	0.00488502	0.483084	-1.04965	down	1.27286	0.000434995	0.378505	-1.40162	down
Trichobisabolin D	0.95259	0.0211828	1.26952	0.344287	insig	1.24154	1.85278e-07	2.01216	1.00874	up	1.18991	2.72826e-05	1.58497	0.664455	insig
Uridine	1.4575	0.00426798	0.58564	-0.771915	insig	1.20398	0.000130988	0.222176	-2.17022	down	1.19549	3.03784e-06	0.379374	-1.39831	down
Uridine monophosphate (UMP)	1.54767	1.54249e-06	0.572918	-0.803598	insig	1.25569	7.93891e-12	0.278229	-1.84566	down	1.20062	4.20441e-05	0.485634	-1.04206	down
Ursolic acid	1.11728	0.0358562	0.895561	-0.159137	insig	1.23173	9.30145e-05	5.95408	2.57388	up	1.39092	7.79494e-05	6.64844	2.73302	up
Valerosidatum	0.187113	0.602598	0.903163	-0.146942	insig	1.14634	0.0104954	0.435809	-1.19823	down	1.12062	0.00251651	0.482537	-1.05129	down
Visnagin	0.136192	0.498568	0.807735	-0.308045	insig	0.979325	0.0375232	0.280565	-1.83359	insig	1.22823	2.15747e-05	0.347348	-1.52555	down
{(1R,2R)-2-[(2Z)-5-(Hexopyranosyloxy)-2-penten-1-yl]-3-oxocyclopentyl}acetic acid	0.243854	0.371406	0.820316	-0.285748	insig	1.04845	0.0236975	0.418348	-1.25723	down	1.29857	1.99575e-09	0.509983	-0.971478	insig
Î²-Amyrone	1.31264	0.00224094	1.7609	0.816316	insig	1.24013	6.37429e-08	2.01582	1.01137	up	0.558824	0.212184	1.14476	0.19505	insig
alpha,alpha-Trehalose	1.31565	0.000877334	1.74959	0.807017	insig	0.967995	0.000936815	0.343985	-1.53958	insig	1.25141	1.3106e-06	0.196609	-2.3466	down
5,7-Dihydroxy-2-(4-hydroxyphenyl)-4-oxo-4H-chromen-3-yl 2,6-bis-O-[(2E)-3-(4-hydroxyphenyl)-2-propenoyl]-beta-D-glucopyranoside	1.2351	0.0332647	0.419423	-1.25352	down	1.1083	0.0214014	0.34127	-1.55101	down	0.606587	0.0816692	0.813666	-0.297492	insig
L-(+)-Fructose	1.30981	0.00652553	1.45174	0.53778	insig	1.11095	0.00092218	0.322959	-1.63058	down	1.3417	3.21707e-10	0.222464	-2.16836	down
L-Aspartic acid	0.954798	0.0650111	0.595995	-0.746628	insig	1.30473	0.00197934	0.0317171	-4.97859	down	1.40741	0.000396321	0.0532171	-4.23197	down
Theaflavin	0.25321	0.972461	0.992129	-0.0114004	insig	1.09223	0.0347989	0.407669	-1.29453	down	1.37962	3.1975e-05	0.410904	-1.28313	down

## Sheet: Table S4
Table S4. KEGG analysis of differential metabolites
Kegg_pathway	P-value	Count_all	Group
Stilbenoid, diarylheptanoid and gingerol biosynthesis	0.031278	1	Early stage vs Middlel stage
Purine metabolism	0.031791	2	Early stage vs Middlel stage
Arginine biosynthesis	0.069225	1	Early stage vs Middlel stage
Glutathione metabolism	0.098684	1	Early stage vs Middlel stage
Arginine and proline metabolism	0.12026	1	Early stage vs Middlel stage
Phenylpropanoid biosynthesis	0.15871	1	Early stage vs Middlel stage
Flavonoid biosynthesis	0.17234	1	Early stage vs Middlel stage
Flavonoid biosynthesis	0.00017563	7	Middle stage vs Late stage
Arginine biosynthesis	0.0010698	4	Middle stage vs Late stage
Glyoxylate and dicarboxylate metabolism	0.0066908	4	Middle stage vs Late stage
Arginine and proline metabolism	0.0095524	4	Middle stage vs Late stage
Citrate cycle (TCA cycle)	0.015181	3	Middle stage vs Late stage
Starch and sucrose metabolism	0.019754	3	Middle stage vs Late stage
Alanine, aspartate and glutamate metabolism	0.019754	3	Middle stage vs Late stage
Glutathione metabolism	0.030951	3	Middle stage vs Late stage
Nicotinate and nicotinamide metabolism	0.046055	2	Middle stage vs Late stage
Butanoate metabolism	0.075044	2	Middle stage vs Late stage
beta-Alanine metabolism	0.083015	2	Middle stage vs Late stage
Ascorbate and aldarate metabolism	0.099684	2	Middle stage vs Late stage
Linoleic acid metabolism	0.1039	1	Middle stage vs Late stage
Phenylpropanoid biosynthesis	0.10731	3	Middle stage vs Late stage
One carbon pool by folate	0.10835	2	Middle stage vs Late stage
Carbon fixation by Calvin cycle	0.10835	2	Middle stage vs Late stage
Pyruvate metabolism	0.12625	2	Middle stage vs Late stage
Galactose metabolism	0.1639	2	Middle stage vs Late stage
Cyanoamino acid metabolism	0.18343	2	Middle stage vs Late stage
Monobactam biosynthesis	0.19725	1	Middle stage vs Late stage
Stilbenoid, diarylheptanoid and gingerol biosynthesis	0.19725	1	Middle stage vs Late stage
Lysine biosynthesis	0.21906	1	Middle stage vs Late stage
Tropane, piperidine and pyridine alkaloid biosynthesis	0.21906	1	Middle stage vs Late stage
Glycine, serine and threonine metabolism	0.22341	2	Middle stage vs Late stage
Caffeine metabolism	0.24029	1	Middle stage vs Late stage
Flavone and flavonol biosynthesis	0.24029	1	Middle stage vs Late stage
Nitrogen metabolism	0.28108	1	Middle stage vs Late stage
Phenylalanine metabolism	0.28108	1	Middle stage vs Late stage
Riboflavin metabolism	0.30066	1	Middle stage vs Late stage
Pyrimidine metabolism	0.30486	2	Middle stage vs Late stage
Purine metabolism	0.33067	3	Middle stage vs Late stage
Fructose and mannose metabolism	0.39104	1	Middle stage vs Late stage
Pentose phosphate pathway	0.4077	1	Middle stage vs Late stage
Propanoate metabolism	0.42391	1	Middle stage vs Late stage
Zeatin biosynthesis	0.43969	1	Middle stage vs Late stage
Phenylalanine, tyrosine and tryptophan biosynthesis	0.45504	1	Middle stage vs Late stage
Valine, leucine and isoleucine biosynthesis	0.45504	1	Middle stage vs Late stage
Pantothenate and CoA biosynthesis	0.49869	1	Middle stage vs Late stage
alpha-Linolenic acid metabolism	0.51246	1	Middle stage vs Late stage
Tryptophan metabolism	0.55161	1	Middle stage vs Late stage
Glycerophospholipid metabolism	0.65155	1	Middle stage vs Late stage
Cysteine and methionine metabolism	0.72188	1	Middle stage vs Late stage
Porphyrin metabolism	0.73717	1	Middle stage vs Late stage
Amino sugar and nucleotide sugar metabolism	0.76534	1	Middle stage vs Late stage
Fatty acid biosynthesis	0.79055	1	Middle stage vs Late stage
Glucosinolate biosynthesis	0.838	1	Middle stage vs Late stage
Flavonoid biosynthesis	2.4598e-09	12	Early stage vs Late stage
Arginine biosynthesis	0.0015275	4	Early stage vs Late stage
Flavone and flavonol biosynthesis	0.0025321	3	Early stage vs Late stage
Phenylpropanoid biosynthesis	0.0075957	5	Early stage vs Late stage
Arginine and proline metabolism	0.013244	4	Early stage vs Late stage
Stilbenoid, diarylheptanoid and gingerol biosynthesis	0.021508	2	Early stage vs Late stage
Alanine, aspartate and glutamate metabolism	0.025326	3	Early stage vs Late stage
Glutathione metabolism	0.039376	3	Early stage vs Late stage
Glyoxylate and dicarboxylate metabolism	0.052036	3	Early stage vs Late stage
Nicotinate and nicotinamide metabolism	0.05454	2	Early stage vs Late stage
Purine metabolism	0.067271	5	Early stage vs Late stage
Butanoate metabolism	0.088271	2	Early stage vs Late stage
beta-Alanine metabolism	0.097482	2	Early stage vs Late stage
Ascorbate and aldarate metabolism	0.11667	2	Early stage vs Late stage
Citrate cycle (TCA cycle)	0.11667	2	Early stage vs Late stage
One carbon pool by folate	0.1266	2	Early stage vs Late stage
Zeatin biosynthesis	0.1266	2	Early stage vs Late stage
Starch and sucrose metabolism	0.13673	2	Early stage vs Late stage
Galactose metabolism	0.18966	2	Early stage vs Late stage
Cyanoamino acid metabolism	0.21159	2	Early stage vs Late stage
Monobactam biosynthesis	0.21453	1	Early stage vs Late stage
Lysine biosynthesis	0.23795	1	Early stage vs Late stage
Tropane, piperidine and pyridine alkaloid biosynthesis	0.23795	1	Early stage vs Late stage
Glycine, serine and threonine metabolism	0.25611	2	Early stage vs Late stage
Nitrogen metabolism	0.3042	1	Early stage vs Late stage
Phenylalanine metabolism	0.3042	1	Early stage vs Late stage
Pyrimidine metabolism	0.34531	2	Early stage vs Late stage
Fructose and mannose metabolism	0.42024	1	Early stage vs Late stage
Ubiquinone and other terpenoid-quinone biosynthesis	0.42077	2	Early stage vs Late stage
Pentose phosphate pathway	0.43764	1	Early stage vs Late stage
Propanoate metabolism	0.45453	1	Early stage vs Late stage
Carbon fixation by Calvin cycle	0.47093	1	Early stage vs Late stage
Phenylalanine, tyrosine and tryptophan biosynthesis	0.48685	1	Early stage vs Late stage
Valine, leucine and isoleucine biosynthesis	0.48685	1	Early stage vs Late stage
Pyruvate metabolism	0.50229	1	Early stage vs Late stage
Pantothenate and CoA biosynthesis	0.53183	1	Early stage vs Late stage
alpha-Linolenic acid metabolism	0.54595	1	Early stage vs Late stage
Tryptophan metabolism	0.58586	1	Early stage vs Late stage
Glycerophospholipid metabolism	0.6861	1	Early stage vs Late stage
Cysteine and methionine metabolism	0.75499	1	Early stage vs Late stage
Porphyrin metabolism	0.76976	1	Early stage vs Late stage
Amino sugar and nucleotide sugar metabolism	0.79673	1	Early stage vs Late stage
Fatty acid biosynthesis	0.8206	1	Early stage vs Late stage
Glucosinolate biosynthesis	0.86473	1	Early stage vs Late stage

## Sheet: Table S5
Table S5. Pearson correlation parameters between quantitative descriptive analysis sensory attributes and key non volatile chemical compounds in Anhua Qianliang tea across different storage years.
Sensory attribute	Chemical compound	Pearson r	P-value
Umami	Tea polyphenols	0.742022	0.007
Umami	Total flavonoids	-0.0351593	0.573
Umami	Free amino acids	0.83311	0.002
Umami	Theobromine	0.376803	0.026
Umami	Gallic acid	0.891269	0.002
Umami	Theophy lline	0.0141555	0.432
Umami	Caffeine	0.145432	0.125
Umami	EGCG	0.660727	0.002
Umami	EGC	0.780827	0.003
Umami	ECG	0.496159	0.007
Umami	EC	0.901521	0.001
Umami	GCG	0.575358	0.004
Umami	DL-C	0.90805	0.001
Umami	Total catechins	0.754779	0.002
Umami	(+)-gallocatechin-(4alpha->8)-(-)-epicatechin	0.349891	0.03
Umami	(3β,5ξ,9ξ)-3,23-Dihydroxy-1-oxoolean-12-en-28-oic acid	0.758409	0.001
Umami	1-(2,4-Dihydroxyquinolin-3-yl)ethan-1-one	0.360816	0.012
Umami	1-methyl-2-(6,9-pentadecadienyl)-4(1H)-quinolone	0.269527	0.013
Umami	2-Furoic acid	0.429328	0.001
Umami	3-Methylcrotonylglycine	0.504852	0.015
Umami	4-Acetamidobutanoic acid	0.649292	0.004
Umami	4-Oxoproline	0.450819	0.001
Umami	7-Hydroxycoumarine	0.595104	0.002
Umami	Chlorogenic acid	0.500593	0.003
Umami	Dietziamide C	0.358983	0.001
Umami	DL-Arginine	0.366158	0.007
Umami	Epoxydine B	0.393149	0.016
Umami	Glycerophospho-N-palmitoyl ethanolamine	0.57168	0.002
Umami	Guanosine	0.517478	0.007
Umami	L-Pyroglutamic acid	0.429609	0.001
Umami	N-Acetylornithine	0.494986	0.015
Umami	Ochangoside	0.330384	0.018
Umami	Palythine-serine	0.34577	0.002
Umami	Robinetinidol 3-O-gallate	0.369236	0.026
Umami	Theogallin	0.60969	0.003
Sweetness	Tea polyphenols	0.15392	0.151
Sweetness	Total flavonoids	-0.040225	0.499
Sweetness	Free amino acids	0.268957	0.077
Sweetness	Theobromine	-0.034718	0.524
Sweetness	Gallic acid	0.313552	0.054
Sweetness	Theophy lline	-0.141812	0.695
Sweetness	Caffeine	0.0490421	0.37
Sweetness	EGCG	0.136294	0.185
Sweetness	EGC	0.160149	0.142
Sweetness	ECG	0.0297984	0.392
Sweetness	EC	0.293936	0.053
Sweetness	GCG	0.0825198	0.306
Sweetness	DL-C	0.380102	0.038
Sweetness	Total catechins	0.173575	0.141
Sweetness	(+)-gallocatechin-(4alpha->8)-(-)-epicatechin	0.268263	0.082
Sweetness	(3β,5ξ,9ξ)-3,23-Dihydroxy-1-oxoolean-12-en-28-oic acid	0.382163	0.03
Sweetness	1-(2,4-Dihydroxyquinolin-3-yl)ethan-1-one	0.0346949	0.338
Sweetness	1-methyl-2-(6,9-pentadecadienyl)-4(1H)-quinolone	-0.175205	0.799
Sweetness	2-Furoic acid	-0.0182257	0.405
Sweetness	3-Methylcrotonylglycine	-0.0949886	0.612
Sweetness	4-Acetamidobutanoic acid	-0.00983182	0.455
Sweetness	4-Oxoproline	-0.0159959	0.41
Sweetness	7-Hydroxycoumarine	0.0209068	0.392
Sweetness	Chlorogenic acid	-0.0415743	0.493
Sweetness	Dietziamide C	-0.0645131	0.48
Sweetness	DL-Arginine	-0.137647	0.69
Sweetness	Epoxydine B	0.305	0.054
Sweetness	Glycerophospho-N-palmitoyl ethanolamine	-0.0280033	0.467
Sweetness	Guanosine	0.0105559	0.4
Sweetness	L-Pyroglutamic acid	-0.0181365	0.399
Sweetness	N-Acetylornithine	-0.100633	0.623
Sweetness	Ochangoside	-0.163644	0.729
Sweetness	Palythine-serine	-0.100366	0.555
Sweetness	Robinetinidol 3-O-gallate	0.1715	0.159
Sweetness	Theogallin	0.0780375	0.296
Mellowness	Tea polyphenols	0.459962	0.031
Mellowness	Total flavonoids	-0.153937	0.877
Mellowness	Free amino acids	0.615739	0.012
Mellowness	Theobromine	0.315977	0.033
Mellowness	Gallic acid	0.559378	0.014
Mellowness	Theophy lline	-0.0805811	0.697
Mellowness	Caffeine	0.111403	0.177
Mellowness	EGCG	0.476893	0.026
Mellowness	EGC	0.641037	0.012
Mellowness	ECG	0.299391	0.042
Mellowness	EC	0.775617	0.005
Mellowness	GCG	0.581429	0.006
Mellowness	DL-C	0.60368	0.01
Mellowness	Total catechins	0.556789	0.021
Mellowness	(+)-gallocatechin-(4alpha->8)-(-)-epicatechin	0.249696	0.077
Mellowness	(3β,5ξ,9ξ)-3,23-Dihydroxy-1-oxoolean-12-en-28-oic acid	0.710226	0.006
Mellowness	1-(2,4-Dihydroxyquinolin-3-yl)ethan-1-one	0.0549466	0.263
Mellowness	1-methyl-2-(6,9-pentadecadienyl)-4(1H)-quinolone	0.320121	0.013
Mellowness	2-Furoic acid	0.311933	0.015
Mellowness	3-Methylcrotonylglycine	0.436574	0.017
Mellowness	4-Acetamidobutanoic acid	0.591581	0.009
Mellowness	4-Oxoproline	0.330724	0.015
Mellowness	7-Hydroxycoumarine	0.640645	0.002
Mellowness	Chlorogenic acid	0.560047	0.003
Mellowness	Dietziamide C	0.312808	0.003
Mellowness	DL-Arginine	0.356367	0.013
Mellowness	Epoxydine B	0.2234	0.078
Mellowness	Glycerophospho-N-palmitoyl ethanolamine	0.536612	0.006
Mellowness	Guanosine	0.370934	0.023
Mellowness	L-Pyroglutamic acid	0.312117	0.015
Mellowness	N-Acetylornithine	0.431877	0.026
Mellowness	Ochangoside	0.42477	0.007
Mellowness	Palythine-serine	0.29674	0.011
Mellowness	Robinetinidol 3-O-gallate	0.300683	0.061
Mellowness	Theogallin	0.456798	0.015
Bitterness	Tea polyphenols	0.57656	0.01
Bitterness	Total flavonoids	-0.0237464	0.439
Bitterness	Free amino acids	0.670874	0.002
Bitterness	Theobromine	0.101064	0.195
Bitterness	Gallic acid	0.7116	0.002
Bitterness	Theophy lline	-0.0316134	0.44
Bitterness	Caffeine	0.134735	0.277
Bitterness	EGCG	0.408163	0.046
Bitterness	EGC	0.522392	0.01
Bitterness	ECG	0.249222	0.09
Bitterness	EC	0.683535	0.002
Bitterness	GCG	0.460998	0.04
Bitterness	DL-C	0.70356	0.001
Bitterness	Total catechins	0.510077	0.01
Bitterness	(+)-gallocatechin-(4alpha->8)-(-)-epicatechin	0.347732	0.048
Bitterness	(3β,5ξ,9ξ)-3,23-Dihydroxy-1-oxoolean-12-en-28-oic acid	0.821713	0.002
Bitterness	1-(2,4-Dihydroxyquinolin-3-yl)ethan-1-one	0.270399	0.093
Bitterness	1-methyl-2-(6,9-pentadecadienyl)-4(1H)-quinolone	-0.184054	0.862
Bitterness	2-Furoic acid	0.0494854	0.293
Bitterness	3-Methylcrotonylglycine	0.062858	0.296
Bitterness	4-Acetamidobutanoic acid	0.196689	0.097
Bitterness	4-Oxoproline	0.0614604	0.281
Bitterness	7-Hydroxycoumarine	0.152355	0.22
Bitterness	Chlorogenic acid	0.0479942	0.297
Bitterness	Dietziamide C	-0.021907	0.434
Bitterness	DL-Arginine	-0.0884791	0.551
Bitterness	Epoxydine B	0.327584	0.046
Bitterness	Glycerophospho-N-palmitoyl ethanolamine	0.104025	0.268
Bitterness	Guanosine	0.130511	0.223
Bitterness	L-Pyroglutamic acid	0.0496661	0.29
Bitterness	N-Acetylornithine	0.0542774	0.316
Bitterness	Ochangoside	-0.112475	0.642
Bitterness	Palythine-serine	-0.0662319	0.479
Bitterness	Robinetinidol 3-O-gallate	0.282837	0.05
Bitterness	Theogallin	0.255935	0.062
Astringency	Tea polyphenols	0.62521	0.006
Astringency	Total flavonoids	-0.00258155	0.38
Astringency	Free amino acids	0.732117	0.001
Astringency	Theobromine	0.176416	0.113
Astringency	Gallic acid	0.783782	0.001
Astringency	Theophy lline	-0.00796597	0.312
Astringency	Caffeine	0.141668	0.259
Astringency	EGCG	0.423621	0.042
Astringency	EGC	0.547814	0.01
Astringency	ECG	0.277809	0.074
Astringency	EC	0.731201	0.001
Astringency	GCG	0.465705	0.029
Astringency	DL-C	0.751447	0.001
Astringency	Total catechins	0.529611	0.014
Astringency	(+)-gallocatechin-(4alpha->8)-(-)-epicatechin	0.273344	0.076
Astringency	(3β,5ξ,9ξ)-3,23-Dihydroxy-1-oxoolean-12-en-28-oic acid	0.849892	0.004
Astringency	1-(2,4-Dihydroxyquinolin-3-yl)ethan-1-one	0.299986	0.09
Astringency	1-methyl-2-(6,9-pentadecadienyl)-4(1H)-quinolone	-0.124246	0.677
Astringency	2-Furoic acid	0.0987404	0.242
Astringency	3-Methylcrotonylglycine	0.110524	0.2
Astringency	4-Acetamidobutanoic acid	0.274711	0.064
Astringency	4-Oxoproline	0.112917	0.239
Astringency	7-Hydroxycoumarine	0.218754	0.137
Astringency	Chlorogenic acid	0.112144	0.257
Astringency	Dietziamide C	0.0216779	0.31
Astringency	DL-Arginine	-0.030607	0.361
Astringency	Epoxydine B	0.305645	0.049
Astringency	Glycerophospho-N-palmitoyl ethanolamine	0.168225	0.166
Astringency	Guanosine	0.190957	0.133
Astringency	L-Pyroglutamic acid	0.0989301	0.242
Astringency	N-Acetylornithine	0.10004	0.223
Astringency	Ochangoside	-0.0215637	0.397
Astringency	Palythine-serine	-0.0148972	0.329
Astringency	Robinetinidol 3-O-gallate	0.246395	0.074
Astringency	Theogallin	0.33153	0.05
Kokumi	Tea polyphenols	0.327055	0.052
Kokumi	Total flavonoids	-0.24195	0.933
Kokumi	Free amino acids	0.533462	0.009
Kokumi	Theobromine	0.203867	0.106
Kokumi	Gallic acid	0.45753	0.018
Kokumi	Theophy lline	-0.142202	0.611
Kokumi	Caffeine	-0.0316198	0.506
Kokumi	EGCG	0.253906	0.093
Kokumi	EGC	0.45606	0.018
Kokumi	ECG	0.0814046	0.296
Kokumi	EC	0.644998	0.003
Kokumi	GCG	0.392077	0.026
Kokumi	DL-C	0.536493	0.012
Kokumi	Total catechins	0.344778	0.048
Kokumi	(+)-gallocatechin-(4alpha->8)-(-)-epicatechin	0.373773	0.041
Kokumi	(3β,5ξ,9ξ)-3,23-Dihydroxy-1-oxoolean-12-en-28-oic acid	0.6516	0.002
Kokumi	1-(2,4-Dihydroxyquinolin-3-yl)ethan-1-one	-0.047874	0.522
Kokumi	1-methyl-2-(6,9-pentadecadienyl)-4(1H)-quinolone	0.0491838	0.334
Kokumi	2-Furoic acid	0.0356914	0.398
Kokumi	3-Methylcrotonylglycine	0.176441	0.133
Kokumi	4-Acetamidobutanoic acid	0.378674	0.049
Kokumi	4-Oxoproline	0.0538264	0.344
Kokumi	7-Hydroxycoumarine	0.360814	0.037
Kokumi	Chlorogenic acid	0.276676	0.078
Kokumi	Dietziamide C	0.0342319	0.428
Kokumi	DL-Arginine	0.0774857	0.304
Kokumi	Epoxydine B	0.201135	0.116
Kokumi	Glycerophospho-N-palmitoyl ethanolamine	0.255148	0.083
Kokumi	Guanosine	0.132227	0.225
Kokumi	L-Pyroglutamic acid	0.0358408	0.396
Kokumi	N-Acetylornithine	0.17071	0.138
Kokumi	Ochangoside	0.289445	0.053
Kokumi	Palythine-serine	0.0242346	0.407
Kokumi	Robinetinidol 3-O-gallate	0.325752	0.042
Kokumi	Theogallin	0.270415	0.057

## Sheet: Table S6
Table S6. Identification of key non volatile metabolites highly correlated with the storage duration pattern of Anhua Qianliang tea via Pattern Hunter analysis. Data include the correlation coefficient t statistic nominal P value and false discovery rate for each specific compound.
NO.	Chemical compound	Correlation coefficient	t-statistic	Nominal P-value	False discovery rate
1	myricetin 3-O-beta-D-galactopyranoside	1	Inf	0	0
2	Myricetin	0.99763	72.532	1.3642e-30	1.4938e-28
3	(1xi)-1,5-Anhydro-1-[(2R,3R)-2-(3,4-dihydroxyphenyl)-3,5,7-trihydroxy-3,4-dihydro-2H-chromen-8-yl]-D-glucitol	0.96888	19.57	1.1285e-16	8.2377e-15
4	Hydroxysulochrin	0.96402	18.133	6.7265e-16	3.6828e-14
5	2-(3,4-Dihydroxyphenyl)-5,7-dihydroxy-4-oxo-4H-chromen-3-yl beta-D-glucopyranosyl-(1->3)-6-deoxy-alpha-L-mannopyranosyl-(1->6)-beta-D-galactopyranoside	0.95766	16.632	4.978e-15	2.1804e-13
6	3,4-Dihydroxybenzaldehyde	0.95303	15.733	1.7762e-14	6.483e-13
7	Theasinensin C	0.93922	13.679	4.1277e-13	1.2914e-11
8	Quercetin-3beta-D-glucoside	0.93787	13.515	5.3929e-13	1.4763e-11
9	Luteolin	0.93548	13.236	8.5369e-13	1.9395e-11
10	Benzoic acid	0.93529	13.214	8.8561e-13	1.9395e-11
11	Esculin	0.92873	12.524	2.8558e-12	5.6856e-11
12	Quercetin	0.92737	12.394	3.5851e-12	6.5428e-11
13	Lactobionic acid	0.92516	12.187	5.156e-12	7.5277e-11
14	Cynaroside	0.92412	12.093	6.0909e-12	8.337e-11
15	4-Acetamidobutanoic acid	0.92011	11.747	1.1336e-11	1.4604e-10
16	3-Methylcrotonylglycine	0.91229	11.138	3.4921e-11	4.025e-10
17	Caffeic acid	0.91067	11.022	4.346e-11	4.7588e-10
18	Gallic acid	0.90981	10.961	4.8756e-11	5.0845e-10
19	Pyrogallol	0.90935	10.929	5.1827e-11	5.1591e-10
20	Taxifolin	0.90707	10.773	6.9865e-11	6.055e-10
21	4-Aminophenol	0.90677	10.754	7.2553e-11	6.055e-10
22	N-Acetylornithine	0.90675	10.752	7.2752e-11	6.055e-10
23	(2R,3S,5R,6S)-2,3,4,5,6-Pentahydroxycyclohexyl beta-L-arabinopyranoside	0.90655	10.739	7.465e-11	6.055e-10
24	4-Hydroxybenzaldehyde	0.90596	10.699	8.0565e-11	6.3013e-10
25	Catechin	0.90535	10.66	8.6966e-11	6.5674e-10
26	12-oxo Phytodienoic Acid	0.90489	10.63	9.2211e-11	6.7314e-10
27	(-)-Epicatechin	0.90423	10.587	1.0017e-10	7.0763e-10
28	4-Methoxysalicylic acid	0.90215	10.456	1.2949e-10	8.8623e-10
29	Naringeninchalcone	0.9007	10.366	1.5441e-10	1.0184e-09
30	(-)-Epicatechin gallate	0.9005	10.354	1.5811e-10	1.0184e-09
31	D-(-)-Quinic acid	0.90005	10.327	1.6685e-10	1.044e-09
32	(+) -Gallocatechin	0.89897	10.262	1.8972e-10	1.1053e-09
33	(2R,3R)-5,7-Dihydroxy-2-(3,4,5-trihydroxyphenyl)-3,4-dihydro-2H-chromen-3-yl (2E)-3-(4-hydroxyphenyl)acrylate	0.89861	10.241	1.9797e-10	1.1053e-09
34	Theogallin	0.89857	10.238	1.9906e-10	1.1053e-09
35	Eriodictyol	0.89845	10.231	2.0188e-10	1.1053e-09
36	Butein	0.89803	10.206	2.1199e-10	1.1323e-09
37	N-Acetyl-L-glutamic acid	0.89781	10.193	2.1752e-10	1.1342e-09
38	Uridine	0.89063	9.793	4.8827e-10	2.3762e-09
39	5-[(E)-2-(3,5-dihydroxyphenyl)ethenyl]-2-methoxybenzene-1,3-diol	0.89016	9.7679	5.1398e-10	2.447e-09
40	(-)-Epigallocatechin	0.8883	9.6709	6.2729e-10	2.9229e-09
41	(-)-taxifolin	0.88761	9.6353	6.7501e-10	3.0798e-09
42	DL-Arginine	0.88718	9.6136	7.0598e-10	3.114e-09
43	Adenosine	0.88699	9.6041	7.1994e-10	3.114e-09
44	1-Linoleoyl glycerol	0.88679	9.5937	7.3559e-10	3.114e-09
45	4-Coumaric acid	0.88429	9.469	9.5321e-10	3.9387e-09
46	Gobienine B	0.88315	9.4134	1.0706e-09	4.342e-09
47	Ampelopsin 7-glucoside	0.88022	9.2737	1.4358e-09	5.5165e-09
48	L-Aspartic acid	0.87934	9.233	1.5648e-09	5.9085e-09
49	(2R,3R)-2-(2,6-Dihydroxyphenyl)-3,5,7-trihydroxy-2,3-dihydro-4H-chromen-4-one	0.87851	9.1947	1.6973e-09	6.3e-09
50	1-morpholino-3-(4-nitrophenoxy)propan-2-ol	0.87821	9.1812	1.7464e-09	6.3743e-09
51	Kaempferol	0.87766	9.1558	1.8431e-09	6.6171e-09
52	(3R,4S)-6,8-Dihydroxy-3,4,5-trimethyl-1-oxo-3,4-dihydro-1H-isochromene-7-carboxylic acid	0.87714	9.1323	1.9377e-09	6.8444e-09
53	Maleic acid	0.87633	9.096	2.0936e-09	7.2779e-09
54	Malonic acid	0.87236	8.9222	3.0398e-09	1.0402e-08
55	Citric acid	0.86883	8.7742	4.189e-09	1.3491e-08
56	Palythine-serine	0.86723	8.7088	4.8308e-09	1.5333e-08
57	1-Oxo-1,2,4-butanetricarboxylic acid	0.86691	8.6957	4.9713e-09	1.5553e-08
58	4-Guanidinobutyric acid	0.86501	8.62	5.8682e-09	1.8046e-08
59	6-formylsalicylic acid	0.86489	8.615	5.933e-09	1.8046e-08
60	(6Z,9Z,12Z,15Z)-6,9,12,15-Octadecatetraenal	0.86441	8.5962	6.1827e-09	1.8548e-08
61	N-(3-acetamidopropyl)-4-hydroxy-3-methoxybenzamide	0.8632	8.5487	6.8651e-09	2.0317e-08
62	Procyanidin C1	0.86042	8.4423	8.687e-09	2.5366e-08
63	Gluconic acid	0.85915	8.3946	9.6607e-09	2.7838e-08
64	4-Oxoproline	0.8567	8.3042	1.1821e-08	3.3621e-08
65	2-Isopropylmalic acid	0.85493	8.2404	1.3639e-08	3.8295e-08
66	Uridine monophosphate (UMP)	0.85461	8.229	1.3991e-08	3.8786e-08
67	3,4,6-Trideoxy-3-(dimethylamino)hexose	0.85439	8.2213	1.4237e-08	3.8975e-08
68	6a,12b-Dihydro-3,10,11,12-tetrahydroxy-6- (3,4,5-trihydroxyphenyl) - [ 2 ] benzopyrano [ 3,4-c ] benzopyran-8 (6H) -one	0.85311	8.1758	1.5772e-08	4.2123e-08
69	Epigallocatechin gallate	0.8528	8.1649	1.6166e-08	4.2655e-08
70	Ochangoside	0.8521	8.1404	1.7084e-08	4.4542e-08
71	Rutin	0.85168	8.1256	1.7666e-08	4.5515e-08
72	DL-Tryptophan	0.84846	8.0154	2.2689e-08	5.74e-08
73	Dioxolide B	0.84839	8.0132	2.2803e-08	5.74e-08
74	L-Threonic acid	0.84714	7.9713	2.5086e-08	6.2431e-08
75	Indole-3-acrylic acid	0.8457	7.9237	2.7973e-08	6.8831e-08
76	2-Furoic acid	0.84543	7.9148	2.8548e-08	6.9252e-08
77	4-Indolecarbaldehyde	0.84524	7.9086	2.8953e-08	6.9252e-08
78	L-Pyroglutamic acid	0.84518	7.9065	2.9092e-08	6.9252e-08
79	Ampeloptin	0.84484	7.8953	2.9848e-08	7.0133e-08
80	Cytosine	0.84427	7.877	3.1131e-08	7.1286e-08
81	3-{[4,5-dihydroxy-6-(hydroxymethyl)-3-{[(2S,3R,4R,5R,6S)-3,4,5-trihydroxy-6-methyloxan-2-yl]oxy}oxan-2-yl]oxy}-5-hydroxy-2-(4-hydroxyphenyl)-7-{[3,4,5-trihydroxy-6-(hydroxymethyl)oxan-2-yl]oxy}-4H-chromen-4-one	0.84422	7.8754	3.1249e-08	7.1286e-08
82	L-Glutamic acid	0.84262	7.8237	3.5189e-08	7.9446e-08
83	Visnagin	0.84229	7.8129	3.6072e-08	8.0609e-08
84	p-coumaric acid	0.84118	7.7779	3.9106e-08	8.6009e-08
85	Guanosine	0.84112	7.7761	3.9273e-08	8.6009e-08
86	D-(+)-Glucose	0.83946	7.7239	4.4303e-08	9.512e-08
87	N6-Me-Adenosine	0.83838	7.6902	4.7903e-08	1.0185e-07
88	Eriocitrin	0.83709	7.6508	5.2501e-08	1.1056e-07
89	Adenosine 5'-monophosphate	0.83592	7.6151	5.7046e-08	1.1898e-07
90	Epoxydine B	0.83562	7.6063	5.8232e-08	1.2031e-07
91	N~2~-(3-Carboxypropanoyl)ornithine	0.83354	7.544	6.7341e-08	1.3783e-07
92	Chafuroside B	0.83228	7.5068	7.3476e-08	1.4899e-07
93	Dietziamide C	0.82757	7.371	1.0113e-07	2.0318e-07
94	Sedoheptulose	0.8263	7.3355	1.0999e-07	2.17e-07
95	EPIGALLOCATECHIN 3-O-(3-O-METHYL)GALLATE	0.82469	7.2906	1.2232e-07	2.3919e-07
96	Glycerophospho-N-palmitoyl ethanolamine	0.82379	7.2658	1.2972e-07	2.5141e-07
97	(-)-ECG-3''-O-ME	0.82265	7.2346	1.3972e-07	2.6841e-07
98	3-O-methylgallic acid	0.82192	7.215	1.464e-07	2.7879e-07
99	Nicotinamide	0.82134	7.1991	1.5205e-07	2.8705e-07
100	D-Saccharic acid	0.81786	7.1066	1.8965e-07	3.5498e-07
101	D-PANTOTHENIC ACID	0.81761	7.1002	1.9257e-07	3.574e-07
102	(+)-gallocatechin-(4alpha->8)-(-)-epicatechin	0.8163	7.066	2.0901e-07	3.8465e-07
103	4-methoxy-6-[(E)-2-phenylethenyl]-2H-pyran-2-one	0.81565	7.0492	2.1765e-07	3.9722e-07
104	Succinic acid	0.81451	7.0197	2.3361e-07	4.2282e-07
105	5,7-Dihydroxy-2-(4-hydroxyphenyl)-4-oxo-4H-chromen-3-yl 6-O-(6-deoxyhexopyranosyl)hexopyranoside	0.81308	6.9834	2.5497e-07	4.5769e-07
106	L-(-)-Malic acid	0.81278	6.9757	2.5973e-07	4.6245e-07
107	Juglalin	0.81178	6.9507	2.759e-07	4.8728e-07
108	4-Ethylphenylacetone	0.81156	6.9452	2.7959e-07	4.8983e-07
109	N-Acetyl-L-phenylalanine	0.80882	6.8771	3.2967e-07	5.6849e-07
110	N-Acetyl-DL-glutamic acid	0.80794	6.8556	3.4732e-07	5.9425e-07
111	Robinetinidol 3-O-gallate	0.80669	6.8251	3.7401e-07	6.3495e-07
112	L-(+)-Fructose	0.80535	6.7929	4.0447e-07	6.8137e-07
113	Hamavellone B	0.80501	6.7847	4.1263e-07	6.8981e-07
114	6-Aminocaproic acid	0.80421	6.7655	4.3233e-07	7.1728e-07
115	Reductiomycin	0.79146	6.4744	8.8313e-07	1.4326e-06
116	Pestalotiopamide A	0.79039	6.451	9.3581e-07	1.5069e-06
117	Choline	0.78935	6.4286	9.8909e-07	1.5811e-06
118	6-O-Galloyl-glucose	0.78854	6.411	1.0331e-06	1.6395e-06
119	Pestalactam B	0.78438	6.3227	1.2862e-06	2.0265e-06
120	Pestalotin 4'-O-methyl-beta-mannopyranoside	0.78183	6.2697	1.4676e-06	2.2958e-06
121	p-coumaroylglucose	0.77657	6.1629	1.9165e-06	2.9557e-06
122	L-Phenylalanine	0.77375	6.107	2.2045e-06	3.3762e-06
123	DL-4-Hydroxyphenyllactic acid	0.77164	6.0658	2.4451e-06	3.7185e-06
124	7-Hydroxycoumarine	0.77121	6.0575	2.4966e-06	3.7707e-06
125	Ascorbic acid	0.76877	6.0105	2.8097e-06	4.2145e-06
126	3-Coumaric acid	0.76687	5.9743	3.0787e-06	4.5866e-06
127	D-(-)-Lyxose	0.76371	5.9151	3.575e-06	5.2901e-06
128	alpha,alpha-Trehalose	0.76292	5.9005	3.7088e-06	5.4149e-06
129	5-CAFFEOYLSHIKIMIC ACID	0.76245	5.8918	3.7918e-06	5.4994e-06
130	Bohemamine E	0.76124	5.8694	4.0123e-06	5.7759e-06
131	Megastigma-4,6(E),8(Z)-triene	0.75962	5.84	4.3232e-06	6.1083e-06
132	Adenine	0.75671	5.7874	4.9395e-06	6.9055e-06
133	3-(5,7-dimethoxy-4-oxo-4H-chromen-2-yl)propanoic acid	0.7546	5.7498	5.4346e-06	7.4682e-06
134	(?)-Riboflavin	0.75451	5.7483	5.4562e-06	7.4682e-06
135	Protocatechuic acid	0.75409	5.7409	5.5597e-06	7.5364e-06
136	Catechol	0.75403	5.7398	5.5749e-06	7.5364e-06
137	Chlorogenic acid	0.75181	5.7009	6.156e-06	8.271e-06
138	Coumarone	0.74962	5.663	6.7799e-06	8.9445e-06
139	Linoleoyl ethanolamide	0.74839	5.6418	7.1551e-06	9.383e-06
140	3,4,5-trihydroxycyclohex-1-ene-1-carboxylic acid	0.74768	5.6295	7.383e-06	9.6243e-06
141	trans-caffeic acid	0.74301	5.5509	9.0267e-06	1.1697e-05
142	D-(+)-Proline	0.73141	5.3628	1.4621e-05	1.8725e-05
143	{(1R,2R)-2-[(2Z)-5-(Hexopyranosyloxy)-2-penten-1-yl]-3-oxocyclopentyl}acetic acid	0.73074	5.3522	1.5023e-05	1.9128e-05
144	(-)-Theaspirone	0.72926	5.329	1.5948e-05	2.0188e-05
145	(Z)-3-Hexenyl beta-primeveroside	0.7221	5.2191	2.1161e-05	2.6634e-05
146	Guanosine monophosphate (GMP)	0.71631	5.1328	2.6441e-05	3.3089e-05
147	Theaflavin	0.71297	5.084	2.9997e-05	3.7325e-05
148	1-methyl-2-(6,9-pentadecadienyl)-4(1H)-quinolone	0.70035	4.9058	4.7559e-05	5.8186e-05
149	Ecgonine	0.69878	4.8843	5.0285e-05	6.0841e-05
150	3,5-Dihydroxy-2-(4-hydroxyphenyl)-4-oxo-4H-chromen-7-yl 6-O-(3,4,5-trihydroxybenzoyl)-beta-D-glucopyranoside	0.67091	4.5238	0.00012804	0.00015158
151	3-formyl-L-tyrosinyl-L-threonine	0.66513	4.4536	0.00015359	0.00018083
152	N-Acetyl-DL-tryptophan	0.6559	4.3446	0.00020369	0.00023517
153	Azaspiracid-2	0.65463	4.3298	0.00021162	0.00024265
154	Strictinin	0.64907	4.2661	0.00024956	0.00028465
155	(3R,5R)-3,5-dihydroxydecanoic acid	0.63425	4.1019	0.00038124	0.00043259
156	Ellagic acid	0.61512	3.9009	0.0006387	0.00070644
157	Valerosidatum	0.61328	3.8821	0.00067017	0.00073753
158	Theacrine	0.61304	3.8798	0.00067427	0.00073833
159	Epitheaflagallin 3-O-gallate	0.61182	3.8674	0.00069597	0.00075829
160	1,2,6-Tri-O-galloyl-.beta.-D-glucopyranose	0.59019	3.6555	0.0011931	0.0012871
161	Haplamine	0.57223	3.4888	0.0018158	0.0019493
162	2-Methoxyestradiol	0.56789	3.4496	0.0020027	0.0021395
163	(3beta,16alpha,21beta,22alpha)-28-Acetoxy-16,22,23-trihydroxy-21-{[(2Z)-2-methyl-2-butenoyl]oxy}olean-12-en-3-yl beta-D-galactopyranosyl-(1->2)-[beta-D-xylopyranosyl-(1->2)-(2xi)-alpha-L-erythro-pentopyranosyl-(1->3)]-D-glucopyranosiduronic acid	0.53749	3.187	0.0038366	0.0040787
164	5,7-Dihydroxy-2-(4-hydroxyphenyl)-4-oxo-4H-chromen-3-yl 2,6-bis-O-[(2E)-3-(4-hydroxyphenyl)-2-propenoyl]-beta-D-glucopyranoside	0.517	3.0199	0.0057555	0.0060891
165	Kaempferitrin	0.46942	2.6582	0.013501	0.013947
166	Hypoxanthine	0.35848	1.92	0.066337	0.067571
167	(1S,3R,4R,5R)-1,3-dihydroxy-4,5-bis((3,4,5-trihydroxybenzoyl)oxy)cyclohexane-1-carboxylic acid	0.35379	1.8913	0.07023	0.071206
168	Padmatin	0.0060797	0.030399	0.97599	0.97599
169	Betulin	-0.13945	-0.70415	0.48785	0.49009
170	Inoterpene B	-0.1943	-0.99036	0.33149	0.33454
171	Fomefficinic acid D	-0.40643	-2.2241	0.035405	0.036232
172	Genistein	-0.45794	-2.5757	0.016304	0.016764
173	Glycitein	-0.46991	-2.6617	0.01339	0.013898
174	?2-Amyrone	-0.50077	-2.8927	0.007802	0.0081364
175	Calvatianone	-0.51431	-2.9985	0.0060598	0.0063497
176	Cabraleahydroxylactone acetate	-0.51532	-3.0065	0.005944	0.0062583
177	Estriol	-0.60593	-3.8084	0.00080914	0.00087724
178	3-Methylxanthine	-0.61844	-3.9349	0.00058551	0.0006509
179	(15Z)-9,12,13-Trihydroxy-15-octadecenoic acid	-0.61935	-3.9443	0.00057153	0.0006386
180	Estrone	-0.63153	-4.0726	0.00041113	0.00046173
181	Thymine	-0.63373	-4.0963	0.00038678	0.00043662
182	N'1-[1-(2-hydroxyphenyl)ethylidene]-3-methoxybenzene-1-carbohydrazide	-0.65585	-4.344	0.00020403	0.00023517
183	8-{3-Oxo-2-[(2E)-2-penten-1-yl]-1-cyclopenten-1-yl}octanoic acid	-0.65929	-4.3842	0.00018382	0.00021413
184	Bafilomycin O	-0.66178	-4.4136	0.00017034	0.00019949
185	Phomopoxide G	-0.67181	-4.5348	0.00012443	0.0001481
186	Paraxanthine	-0.68255	-4.6696	8.7728e-05	0.00010499
187	25-hydroxyporicoic acid H	-0.69	-4.7665	6.8244e-05	8.2118e-05
188	Hexyl benzoate	-0.69952	-4.8944	4.8986e-05	5.96e-05
189	(24S)-3beta,24-dihydroxylanosta-7,9(11),25-triene	-0.70704	-4.999	3.7365e-05	4.5971e-05
190	2,3-dinor-8-iso Prostaglandin F2A	-0.7076	-5.0069	3.6607e-05	4.5294e-05
191	Hexadecanedioic acid	-0.74263	-5.5444	9.1772e-06	1.1822e-05
192	Corchorifatty acid F	-0.75025	-5.6739	6.594e-06	8.752e-06
193	Trichobisabolin D	-0.75165	-5.6981	6.1997e-06	8.2788e-06
194	Sucrose	-0.75566	-5.7687	5.1798e-06	7.1796e-06
195	4-Hydroxybenzoic acid	-0.75666	-5.7866	4.9505e-06	6.9055e-06
196	Ergosta-4,6,8,22E-tetraen-11beta-OL	-0.75968	-5.841	4.3123e-06	6.1083e-06
197	(plus or minus)12(13)-DiHOME	-0.76111	-5.8672	4.0352e-06	5.7759e-06
198	Cortisol	-0.76296	-5.9013	3.7019e-06	5.4149e-06
199	(1S,4S,5R,10S,13S,17S,19S,20R)-10-hydroxy-4,5,9,9,13,19,20-heptamethyl-24-oxahexacyclo[15.5.2.01,18.04,17.05,14.08,13]tetracos-15-en-23-one	-0.78111	-6.255	1.5226e-06	2.3648e-06
200	Nalpha-Benzoyl-N-(1-hydroxy-3-phenyl-2-propanyl)phenylalaninamide	-0.79869	-6.6365	5.9255e-07	9.6842e-07
201	3-deoxyaureosurfactin	-0.80364	-6.752	4.4679e-07	7.3569e-07
202	(plus or minus)9-HpODE	-0.81006	-6.9077	3.0611e-07	5.3205e-07
203	2,3-dihydroxypropyl (9E,11E)-13-oxooctadeca-9,11-dienoate	-0.82736	-7.3651	1.0255e-07	2.0418e-07
204	(3beta,5xi,9xi)-3,23-Dihydroxy-1-oxoolean-12-en-28-oic acid	-0.83956	-7.7269	4.4e-08	9.512e-08
205	Asiatic acid	-0.84472	-7.8916	3.0103e-08	7.0133e-08
206	7,8-Dihydroxy-4-methylcoumarin	-0.85321	-8.1792	1.5653e-08	4.2123e-08
207	7-dehydroporiferasterol peroxide	-0.86898	-8.7802	4.1342e-09	1.3491e-08
208	2-amino-3-hydroxy-4-methoxybenzoic acid methyl ester	-0.86911	-8.7858	4.0841e-09	1.3491e-08
209	Rogerson B	-0.87001	-8.8232	3.7655e-09	1.2687e-08
210	Asperphenamate	-0.88053	-9.2884	1.3921e-09	5.444e-09
211	22a-Hydroxyerythrodiol	-0.88241	-9.3777	1.1536e-09	4.5936e-09
212	Methyl anthranilate	-0.88674	-9.5912	7.3939e-10	3.114e-09
213	1,4-Androstadiene-3,17-dione	-0.89065	-9.7939	4.8737e-10	2.3762e-09
214	Ursolic acid	-0.89282	-9.9111	3.8382e-10	1.9548e-09
215	1-(2,4-Dihydroxyquinolin-3-yl)ethan-1-one	-0.89895	-10.261	1.9025e-10	1.1053e-09
216	1,3-dihydroxy-1-(7-methoxy-2-oxo-2H-chromen-6-yl)-3-methylbutan-2-yl 3-methylbut-2-enoate	-0.90853	-10.872	5.778e-11	5.5017e-10
217	Scoparone	-0.91945	-11.692	1.2518e-11	1.5231e-10
218	Butyl benzoate	-0.9252	-12.19	5.1246e-12	7.5277e-11
219	5-Hydroxytryptophan	-0.92589	-12.254	4.5818e-12	7.5277e-11
